# Supplementary material for: Hybrid Approach to Protein–Protein Complex Affinity Prediction Based on Language Models and Molecular Dynamics
Source: Int J Mol Sci. 2026 Jun 30;27(13):5925. doi: 10.3390/ijms27135925 (PMC13361561; doi:10.3390/ijms27135925)
Supplement: Supplementary file 1 [file ijms-27-05925-s001.zip]

Archive with 6 entries (6 files):
- S2 attention_complex_2hkq_S.pdb
- S3 attention_complex_1uti_S.pdb
- Supplementary S1.pdf
- Table S6 Results for validation dataset.csv
- Table S7 Affinity Benchmark v5.5 Test Results.xlsx
- Table S8 TestA and TestB Results.xlsx
