# Supplementary material for: Hybrid Approach to Protein–Protein Complex Affinity Prediction Based on Language Models and Molecular Dynamics
Source: Int J Mol Sci. 2026 Jun 30;27(13):5925. doi: 10.3390/ijms27135925 (PMC13361561; doi:10.3390/ijms27135925)
Supplement: Supplementary file 1 [file ijms-27-05925-s001.zip › S2 attention_complex_2hkq_S.pdb]

ATOM      1  N   GLU A 192      30.530  39.274  -2.906  1.00  8.81           N  
ATOM      2  CA  GLU A 192      30.701  37.839  -2.984  1.00  8.81           C  
ATOM      3  C   GLU A 192      29.373  37.111  -2.933  1.00  8.81           C  
ATOM      4  O   GLU A 192      29.342  35.931  -2.841  1.00  8.81           O  
ATOM      5  CB  GLU A 192      31.667  37.323  -1.908  1.00  8.81           C  
ATOM      6  CG  GLU A 192      32.562  36.166  -2.366  1.00  8.81           C  
ATOM      7  CD  GLU A 192      32.953  35.166  -1.259  1.00  8.81           C  
ATOM      8  OE1 GLU A 192      33.018  35.551  -0.074  1.00  8.81           O  
ATOM      9  OE2 GLU A 192      33.208  33.990  -1.588  1.00  8.81           O  
ATOM     10  N   ALA A 193      28.272  37.827  -3.023  1.00  0.43           N  
ATOM     11  CA  ALA A 193      26.976  37.148  -3.003  1.00  0.43           C  
ATOM     12  C   ALA A 193      26.883  36.121  -4.137  1.00  0.43           C  
ATOM     13  O   ALA A 193      26.589  34.957  -3.880  1.00  0.43           O  
ATOM     14  CB  ALA A 193      25.820  38.146  -3.084  1.00  0.43           C  
ATOM     15  N   ALA A 194      27.150  36.558  -5.371  1.00  6.36           N  
ATOM     16  CA  ALA A 194      27.118  35.676  -6.531  1.00  6.36           C  
ATOM     17  C   ALA A 194      28.012  34.459  -6.326  1.00  6.36           C  
ATOM     18  O   ALA A 194      27.616  33.351  -6.642  1.00  6.36           O  
ATOM     19  CB  ALA A 194      27.505  36.424  -7.801  1.00  6.36           C  
ATOM     20  N   GLU A 195      29.208  34.667  -5.779  1.00 12.42           N  
ATOM     21  CA  GLU A 195      30.120  33.565  -5.494  1.00 12.42           C  
ATOM     22  C   GLU A 195      29.523  32.557  -4.499  1.00 12.42           C  
ATOM     23  O   GLU A 195      29.560  31.346  -4.718  1.00 12.42           O  
ATOM     24  CB  GLU A 195      31.442  34.112  -4.947  1.00 12.42           C  
ATOM     25  CG  GLU A 195      32.661  33.383  -5.475  1.00 12.42           C  
ATOM     26  CD  GLU A 195      32.766  33.494  -6.989  1.00 12.42           C  
ATOM     27  OE1 GLU A 195      32.721  34.635  -7.516  1.00 12.42           O  
ATOM     28  OE2 GLU A 195      32.881  32.435  -7.647  1.00 12.42           O  
ATOM     29  N   LEU A 196      28.987  33.068  -3.396  1.00  0.12           N  
ATOM     30  CA  LEU A 196      28.429  32.225  -2.343  1.00  0.12           C  
ATOM     31  C   LEU A 196      27.220  31.462  -2.874  1.00  0.12           C  
ATOM     32  O   LEU A 196      27.033  30.298  -2.568  1.00  0.12           O  
ATOM     33  CB  LEU A 196      28.050  33.088  -1.135  1.00  0.12           C  
ATOM     34  CG  LEU A 196      29.233  33.615  -0.311  1.00  0.12           C  
ATOM     35  CD1 LEU A 196      28.786  34.715   0.632  1.00  0.12           C  
ATOM     36  CD2 LEU A 196      29.834  32.451   0.471  1.00  0.12           C  
ATOM     37  N   MET A 197      26.414  32.132  -3.695  1.00  1.01           N  
ATOM     38  CA  MET A 197      25.235  31.498  -4.280  1.00  1.01           C  
ATOM     39  C   MET A 197      25.649  30.321  -5.143  1.00  1.01           C  
ATOM     40  O   MET A 197      25.061  29.253  -5.043  1.00  1.01           O  
ATOM     41  CB  MET A 197      24.476  32.493  -5.107  1.00  1.01           C  
ATOM     42  CG  MET A 197      23.662  33.409  -4.278  1.00  1.01           C  
ATOM     43  SD  MET A 197      23.075  34.745  -5.284  1.00  1.01           S  
ATOM     44  CE  MET A 197      21.893  35.451  -4.130  1.00  1.01           C  
ATOM     45  N   GLN A 198      26.688  30.507  -5.961  1.00 24.44           N  
ATOM     46  CA  GLN A 198      27.181  29.429  -6.831  1.00 24.44           C  
ATOM     47  C   GLN A 198      27.667  28.267  -6.002  1.00 24.44           C  
ATOM     48  O   GLN A 198      27.394  27.099  -6.306  1.00 24.44           O  
ATOM     49  CB  GLN A 198      28.367  29.891  -7.660  1.00 24.44           C  
ATOM     50  CG  GLN A 198      28.008  30.733  -8.806  1.00 24.44           C  
ATOM     51  CD  GLN A 198      29.236  31.193  -9.526  1.00 24.44           C  
ATOM     52  OE1 GLN A 198      30.030  30.374  -9.996  1.00 24.44           O  
ATOM     53  NE2 GLN A 198      29.413  32.503  -9.613  1.00 24.44           N  
ATOM     54  N   GLN A 199      28.438  28.597  -4.970  1.00  0.34           N  
ATOM     55  CA  GLN A 199      28.905  27.589  -4.036  1.00  0.34           C  
ATOM     56  C   GLN A 199      27.756  26.779  -3.445  1.00  0.34           C  
ATOM     57  O   GLN A 199      27.825  25.556  -3.401  1.00  0.34           O  
ATOM     58  CB  GLN A 199      29.745  28.221  -2.939  1.00  0.34           C  
ATOM     59  CG  GLN A 199      30.637  27.237  -2.288  1.00  0.34           C  
ATOM     60  CD  GLN A 199      31.679  27.895  -1.415  1.00  0.34           C  
ATOM     61  OE1 GLN A 199      31.837  29.129  -1.418  1.00  0.34           O  
ATOM     62  NE2 GLN A 199      32.413  27.071  -0.662  1.00  0.34           N  
ATOM     63  N   VAL A 200      26.696  27.462  -3.014  1.00  0.70           N  
ATOM     64  CA  VAL A 200      25.528  26.780  -2.465  1.00  0.70           C  
ATOM     65  C   VAL A 200      24.922  25.816  -3.498  1.00  0.70           C  
ATOM     66  O   VAL A 200      24.696  24.640  -3.205  1.00  0.70           O  
ATOM     67  CB  VAL A 200      24.476  27.782  -1.935  1.00  0.70           C  
ATOM     68  CG1 VAL A 200      23.118  27.123  -1.767  1.00  0.70           C  
ATOM     69  CG2 VAL A 200      24.958  28.419  -0.609  1.00  0.70           C  
ATOM     70  N   ASN A 201      24.665  26.311  -4.702  1.00  0.01           N  
ATOM     71  CA  ASN A 201      24.144  25.455  -5.749  1.00  0.01           C  
ATOM     72  C   ASN A 201      25.064  24.266  -6.092  1.00  0.01           C  
ATOM     73  O   ASN A 201      24.591  23.150  -6.248  1.00  0.01           O  
ATOM     74  CB  ASN A 201      23.818  26.259  -6.997  1.00  0.01           C  
ATOM     75  CG  ASN A 201      23.315  25.393  -8.094  1.00  0.01           C  
ATOM     76  OD1 ASN A 201      22.228  24.825  -7.993  1.00  0.01           O  
ATOM     77  ND2 ASN A 201      24.109  25.254  -9.152  1.00  0.01           N  
ATOM     78  N   VAL A 202      26.376  24.491  -6.187  1.00 16.84           N  
ATOM     79  CA  VAL A 202      27.293  23.397  -6.471  1.00 16.84           C  
ATOM     80  C   VAL A 202      27.222  22.359  -5.336  1.00 16.84           C  
ATOM     81  O   VAL A 202      27.168  21.144  -5.566  1.00 16.84           O  
ATOM     82  CB  VAL A 202      28.742  23.936  -6.710  1.00 16.84           C  
ATOM     83  CG1 VAL A 202      29.765  22.805  -6.710  1.00 16.84           C  
ATOM     84  CG2 VAL A 202      28.772  24.739  -8.040  1.00 16.84           C  
ATOM     85  N   LEU A 203      27.207  22.848  -4.099  1.00  0.09           N  
ATOM     86  CA  LEU A 203      27.132  21.959  -2.954  1.00  0.09           C  
ATOM     87  C   LEU A 203      25.811  21.203  -2.899  1.00  0.09           C  
ATOM     88  O   LEU A 203      25.812  20.039  -2.549  1.00  0.09           O  
ATOM     89  CB  LEU A 203      27.370  22.718  -1.646  1.00  0.09           C  
ATOM     90  CG  LEU A 203      28.804  23.148  -1.392  1.00  0.09           C  
ATOM     91  CD1 LEU A 203      28.818  24.238  -0.328  1.00  0.09           C  
ATOM     92  CD2 LEU A 203      29.643  21.920  -1.006  1.00  0.09           C  
ATOM     93  N   LYS A 204      24.706  21.850  -3.269  1.00 27.86           N  
ATOM     94  CA  LYS A 204      23.410  21.156  -3.308  1.00 27.86           C  
ATOM     95  C   LYS A 204      23.413  20.034  -4.317  1.00 27.86           C  
ATOM     96  O   LYS A 204      22.971  18.935  -4.010  1.00 27.86           O  
ATOM     97  CB  LYS A 204      22.263  22.106  -3.596  1.00 27.86           C  
ATOM     98  CG  LYS A 204      21.746  22.750  -2.350  1.00 27.86           C  
ATOM     99  CD  LYS A 204      20.958  23.951  -2.726  1.00 27.86           C  
ATOM    100  CE  LYS A 204      20.305  24.594  -1.560  1.00 27.86           C  
ATOM    101  NZ  LYS A 204      19.203  25.451  -2.158  1.00 27.86           N  
ATOM    102  N   LEU A 205      23.936  20.311  -5.510  1.00  0.00           N  
ATOM    103  CA  LEU A 205      24.169  19.276  -6.512  1.00  0.00           C  
ATOM    104  C   LEU A 205      25.063  18.159  -5.995  1.00  0.00           C  
ATOM    105  O   LEU A 205      24.821  16.987  -6.280  1.00  0.00           O  
ATOM    106  CB  LEU A 205      24.758  19.867  -7.793  1.00  0.00           C  
ATOM    107  CG  LEU A 205      23.920  20.919  -8.541  1.00  0.00           C  
ATOM    108  CD1 LEU A 205      24.733  21.622  -9.619  1.00  0.00           C  
ATOM    109  CD2 LEU A 205      22.674  20.298  -9.141  1.00  0.00           C  
ATOM    110  N   THR A 206      26.120  18.523  -5.272  1.00  0.56           N  
ATOM    111  CA  THR A 206      27.020  17.538  -4.707  1.00  0.56           C  
ATOM    112  C   THR A 206      26.270  16.649  -3.708  1.00  0.56           C  
ATOM    113  O   THR A 206      26.388  15.428  -3.756  1.00  0.56           O  
ATOM    114  CB  THR A 206      28.253  18.185  -4.046  1.00  0.56           C  
ATOM    115  OG1 THR A 206      28.966  18.948  -5.026  1.00  0.56           O  
ATOM    116  CG2 THR A 206      29.172  17.113  -3.493  1.00  0.56           C  
ATOM    117  N   VAL A 207      25.471  17.272  -2.842  1.00  0.00           N  
ATOM    118  CA  VAL A 207      24.658  16.553  -1.880  1.00  0.00           C  
ATOM    119  C   VAL A 207      23.728  15.589  -2.647  1.00  0.00           C  
ATOM    120  O   VAL A 207      23.613  14.413  -2.304  1.00  0.00           O  
ATOM    121  CB  VAL A 207      23.797  17.534  -1.011  1.00  0.00           C  
ATOM    122  CG1 VAL A 207      22.672  16.797  -0.279  1.00  0.00           C  
ATOM    123  CG2 VAL A 207      24.660  18.288  -0.023  1.00  0.00           C  
ATOM    124  N   GLU A 208      23.061  16.106  -3.676  1.00  6.67           N  
ATOM    125  CA  GLU A 208      22.090  15.309  -4.438  1.00  6.67           C  
ATOM    126  C   GLU A 208      22.733  14.104  -5.099  1.00  6.67           C  
ATOM    127  O   GLU A 208      22.188  13.009  -5.006  1.00  6.67           O  
ATOM    128  CB  GLU A 208      21.301  16.168  -5.434  1.00  6.67           C  
ATOM    129  CG  GLU A 208      20.468  17.223  -4.724  1.00  6.67           C  
ATOM    130  CD  GLU A 208      20.081  18.409  -5.615  1.00  6.67           C  
ATOM    131  OE1 GLU A 208      20.614  18.546  -6.739  1.00  6.67           O  
ATOM    132  OE2 GLU A 208      19.239  19.216  -5.173  1.00  6.67           O  
ATOM    133  N   ASP A 209      23.896  14.297  -5.720  1.00 23.98           N  
ATOM    134  CA  ASP A 209      24.684  13.199  -6.265  1.00 23.98           C  
ATOM    135  C   ASP A 209      25.078  12.194  -5.179  1.00 23.98           C  
ATOM    136  O   ASP A 209      24.985  10.983  -5.398  1.00 23.98           O  
ATOM    137  CB  ASP A 209      25.966  13.713  -6.918  1.00 23.98           C  
ATOM    138  CG  ASP A 209      25.711  14.504  -8.182  1.00 23.98           C  
ATOM    139  OD1 ASP A 209      24.555  14.543  -8.674  1.00 23.98           O  
ATOM    140  OD2 ASP A 209      26.684  15.106  -8.679  1.00 23.98           O  
ATOM    141  N   LEU A 210      25.554  12.695  -4.029  1.00  0.00           N  
ATOM    142  CA  LEU A 210      25.988  11.809  -2.945  1.00  0.00           C  
ATOM    143  C   LEU A 210      24.828  11.006  -2.369  1.00  0.00           C  
ATOM    144  O   LEU A 210      24.992   9.837  -2.045  1.00  0.00           O  
ATOM    145  CB  LEU A 210      26.724  12.575  -1.838  1.00  0.00           C  
ATOM    146  CG  LEU A 210      28.157  12.931  -2.187  1.00  0.00           C  
ATOM    147  CD1 LEU A 210      28.686  13.979  -1.200  1.00  0.00           C  
ATOM    148  CD2 LEU A 210      29.062  11.682  -2.211  1.00  0.00           C  
ATOM    149  N   GLU A 211      23.662  11.636  -2.251  1.00 32.97           N  
ATOM    150  CA  GLU A 211      22.464  10.933  -1.823  1.00 32.97           C  
ATOM    151  C   GLU A 211      22.135   9.815  -2.796  1.00 32.97           C  
ATOM    152  O   GLU A 211      21.775   8.716  -2.381  1.00 32.97           O  
ATOM    153  CB  GLU A 211      21.274  11.876  -1.706  1.00 32.97           C  
ATOM    154  CG  GLU A 211      21.277  12.676  -0.438  1.00 32.97           C  
ATOM    155  CD  GLU A 211      20.220  13.754  -0.446  1.00 32.97           C  
ATOM    156  OE1 GLU A 211      19.668  14.063  -1.529  1.00 32.97           O  
ATOM    157  OE2 GLU A 211      19.945  14.307   0.632  1.00 32.97           O  
ATOM    158  N   LYS A 212      22.281  10.083  -4.089  1.00  0.00           N  
ATOM    159  CA  LYS A 212      22.005   9.053  -5.086  1.00  0.00           C  
ATOM    160  C   LYS A 212      22.990   7.909  -4.955  1.00  0.00           C  
ATOM    161  O   LYS A 212      22.591   6.753  -4.974  1.00  0.00           O  
ATOM    162  CB  LYS A 212      22.022   9.617  -6.501  1.00  0.00           C  
ATOM    163  CG  LYS A 212      20.878  10.556  -6.796  1.00  0.00           C  
ATOM    164  CD  LYS A 212      20.921  10.990  -8.259  1.00  0.00           C  
ATOM    165  CE  LYS A 212      20.084  12.239  -8.498  1.00  0.00           C  
ATOM    166  NZ  LYS A 212      20.404  12.816  -9.839  1.00  0.00           N  
ATOM    167  N   GLU A 213      24.266   8.241  -4.791  1.00  0.00           N  
ATOM    168  CA  GLU A 213      25.317   7.247  -4.686  1.00  0.00           C  
ATOM    169  C   GLU A 213      25.129   6.420  -3.423  1.00  0.00           C  
ATOM    170  O   GLU A 213      25.264   5.198  -3.459  1.00  0.00           O  
ATOM    171  CB  GLU A 213      26.687   7.910  -4.660  1.00  0.00           C  
ATOM    172  CG  GLU A 213      27.788   6.976  -5.062  1.00  0.00           C  
ATOM    173  CD  GLU A 213      29.136   7.629  -5.071  1.00  0.00           C  
ATOM    174  OE1 GLU A 213      29.224   8.847  -4.824  1.00  0.00           O  
ATOM    175  OE2 GLU A 213      30.109   6.911  -5.342  1.00  0.00           O  
ATOM    176  N   ARG A 214      24.780   7.094  -2.342  1.00  0.00           N  
ATOM    177  CA  ARG A 214      24.525   6.468  -1.065  1.00  0.00           C  
ATOM    178  C   ARG A 214      23.375   5.493  -1.186  1.00  0.00           C  
ATOM    179  O   ARG A 214      23.459   4.380  -0.788  1.00  0.00           O  
ATOM    180  CB  ARG A 214      24.239   7.544  -0.027  1.00  0.00           C  
ATOM    181  CG  ARG A 214      24.145   7.091   1.373  1.00  0.00           C  
ATOM    182  CD  ARG A 214      22.785   6.655   1.784  1.00  0.00           C  
ATOM    183  NE  ARG A 214      21.699   7.443   1.253  1.00  0.00           N  
ATOM    184  CZ  ARG A 214      21.233   8.551   1.776  1.00  0.00           C  
ATOM    185  NH1 ARG A 214      21.753   9.055   2.857  1.00  0.00           N  
ATOM    186  NH2 ARG A 214      20.273   9.175   1.196  1.00  0.00           N  
ATOM    187  N   ASP A 215      22.304   5.969  -1.778  1.00 52.91           N  
ATOM    188  CA  ASP A 215      21.128   5.158  -2.020  1.00 52.91           C  
ATOM    189  C   ASP A 215      21.452   3.963  -2.892  1.00 52.91           C  
ATOM    190  O   ASP A 215      20.939   2.876  -2.659  1.00 52.91           O  
ATOM    191  CB  ASP A 215      20.047   5.974  -2.682  1.00 52.91           C  
ATOM    192  CG  ASP A 215      19.348   6.906  -1.726  1.00 52.91           C  
ATOM    193  OD1 ASP A 215      19.637   6.936  -0.508  1.00 52.91           O  
ATOM    194  OD2 ASP A 215      18.481   7.618  -2.223  1.00 52.91           O  
ATOM    195  N   PHE A 216      22.298   4.168  -3.894  1.00 19.43           N  
ATOM    196  CA  PHE A 216      22.696   3.091  -4.808  1.00 19.43           C  
ATOM    197  C   PHE A 216      23.370   1.941  -4.066  1.00 19.43           C  
ATOM    198  O   PHE A 216      22.976   0.787  -4.196  1.00 19.43           O  
ATOM    199  CB  PHE A 216      23.621   3.648  -5.887  1.00 19.43           C  
ATOM    200  CG  PHE A 216      24.067   2.635  -6.898  1.00 19.43           C  
ATOM    201  CD1 PHE A 216      23.145   1.905  -7.638  1.00 19.43           C  
ATOM    202  CD2 PHE A 216      25.423   2.433  -7.141  1.00 19.43           C  
ATOM    203  CE1 PHE A 216      23.563   0.978  -8.583  1.00 19.43           C  
ATOM    204  CE2 PHE A 216      25.853   1.516  -8.078  1.00 19.43           C  
ATOM    205  CZ  PHE A 216      24.921   0.788  -8.820  1.00 19.43           C  
ATOM    206  N   TYR A 217      24.377   2.263  -3.266  1.00  0.00           N  
ATOM    207  CA  TYR A 217      25.145   1.262  -2.546  1.00  0.00           C  
ATOM    208  C   TYR A 217      24.349   0.650  -1.447  1.00  0.00           C  
ATOM    209  O   TYR A 217      24.474  -0.530  -1.215  1.00  0.00           O  
ATOM    210  CB  TYR A 217      26.448   1.840  -1.987  1.00  0.00           C  
ATOM    211  CG  TYR A 217      27.329   2.361  -3.079  1.00  0.00           C  
ATOM    212  CD1 TYR A 217      27.557   1.610  -4.213  1.00  0.00           C  
ATOM    213  CD2 TYR A 217      27.929   3.611  -2.979  1.00  0.00           C  
ATOM    214  CE1 TYR A 217      28.349   2.079  -5.230  1.00  0.00           C  
ATOM    215  CE2 TYR A 217      28.734   4.087  -3.983  1.00  0.00           C  
ATOM    216  CZ  TYR A 217      28.933   3.320  -5.111  1.00  0.00           C  
ATOM    217  OH  TYR A 217      29.728   3.759  -6.132  1.00  0.00           O  
ATOM    218  N   PHE A 218      23.526   1.454  -0.777  1.00  0.29           N  
ATOM    219  CA  PHE A 218      22.671   0.904   0.237  1.00  0.29           C  
ATOM    220  C   PHE A 218      21.631  -0.041  -0.383  1.00  0.29           C  
ATOM    221  O   PHE A 218      21.349  -1.099   0.172  1.00  0.29           O  
ATOM    222  CB  PHE A 218      21.991   1.978   1.090  1.00  0.29           C  
ATOM    223  CG  PHE A 218      21.204   1.399   2.236  1.00  0.29           C  
ATOM    224  CD1 PHE A 218      21.828   1.038   3.427  1.00  0.29           C  
ATOM    225  CD2 PHE A 218      19.849   1.176   2.106  1.00  0.29           C  
ATOM    226  CE1 PHE A 218      21.068   0.489   4.488  1.00  0.29           C  
ATOM    227  CE2 PHE A 218      19.091   0.623   3.153  1.00  0.29           C  
ATOM    228  CZ  PHE A 218      19.717   0.282   4.338  1.00  0.29           C  
ATOM    229  N   GLY A 219      21.053   0.357  -1.512  1.00  0.00           N  
ATOM    230  CA  GLY A 219      20.182  -0.534  -2.281  1.00  0.00           C  
ATOM    231  C   GLY A 219      20.786  -1.872  -2.660  1.00  0.00           C  
ATOM    232  O   GLY A 219      20.094  -2.893  -2.698  1.00  0.00           O  
ATOM    233  N   LYS A 220      22.074  -1.886  -2.980  1.00  0.26           N  
ATOM    234  CA  LYS A 220      22.742  -3.148  -3.266  1.00  0.26           C  
ATOM    235  C   LYS A 220      22.846  -4.013  -2.020  1.00  0.26           C  
ATOM    236  O   LYS A 220      22.717  -5.234  -2.104  1.00  0.26           O  
ATOM    237  CB  LYS A 220      24.153  -2.948  -3.857  1.00  0.26           C  
ATOM    238  CG  LYS A 220      24.151  -2.329  -5.250  1.00  0.26           C  
ATOM    239  CD  LYS A 220      25.515  -2.527  -5.913  1.00  0.26           C  
ATOM    240  CE  LYS A 220      25.436  -2.139  -7.392  1.00  0.26           C  
ATOM    241  NZ  LYS A 220      26.667  -2.579  -8.071  1.00  0.26           N  
ATOM    242  N   LEU A 221      23.125  -3.374  -0.880  1.00  8.97           N  
ATOM    243  CA  LEU A 221      23.141  -4.073   0.413  1.00  8.97           C  
ATOM    244  C   LEU A 221      21.784  -4.667   0.693  1.00  8.97           C  
ATOM    245  O   LEU A 221      21.682  -5.823   1.107  1.00  8.97           O  
ATOM    246  CB  LEU A 221      23.604  -3.139   1.548  1.00  8.97           C  
ATOM    247  CG  LEU A 221      25.051  -2.671   1.374  1.00  8.97           C  
ATOM    248  CD1 LEU A 221      25.299  -1.495   2.344  1.00  8.97           C  
ATOM    249  CD2 LEU A 221      26.025  -3.777   1.668  1.00  8.97           C  
ATOM    250  N   ARG A 222      20.746  -3.884   0.407  1.00  0.79           N  
ATOM    251  CA  ARG A 222      19.370  -4.316   0.560  1.00  0.79           C  
ATOM    252  C   ARG A 222      19.075  -5.529  -0.344  1.00  0.79           C  
ATOM    253  O   ARG A 222      18.525  -6.527   0.114  1.00  0.79           O  
ATOM    254  CB  ARG A 222      18.410  -3.136   0.328  1.00  0.79           C  
ATOM    255  CG  ARG A 222      16.974  -3.507   0.318  1.00  0.79           C  
ATOM    256  CD  ARG A 222      16.629  -4.206   1.606  1.00  0.79           C  
ATOM    257  NE  ARG A 222      15.207  -4.407   1.679  1.00  0.79           N  
ATOM    258  CZ  ARG A 222      14.597  -4.997   2.691  1.00  0.79           C  
ATOM    259  NH1 ARG A 222      15.288  -5.473   3.721  1.00  0.79           N  
ATOM    260  NH2 ARG A 222      13.305  -5.109   2.655  1.00  0.79           N  
ATOM    261  N   ASN A 223      19.436  -5.446  -1.620  1.00 24.54           N  
ATOM    262  CA  ASN A 223      19.319  -6.603  -2.527  1.00 24.54           C  
ATOM    263  C   ASN A 223      20.017  -7.835  -1.988  1.00 24.54           C  
ATOM    264  O   ASN A 223      19.457  -8.933  -2.021  1.00 24.54           O  
ATOM    265  CB  ASN A 223      19.898  -6.273  -3.905  1.00 24.54           C  
ATOM    266  CG  ASN A 223      18.982  -5.382  -4.717  1.00 24.54           C  
ATOM    267  OD1 ASN A 223      17.773  -5.403  -4.542  1.00 24.54           O  
ATOM    268  ND2 ASN A 223      19.563  -4.587  -5.610  1.00 24.54           N  
ATOM    269  N   ILE A 224      21.251  -7.654  -1.505  1.00  0.03           N  
ATOM    270  CA  ILE A 224      22.036  -8.779  -0.969  1.00  0.03           C  
ATOM    271  C   ILE A 224      21.338  -9.315   0.292  1.00  0.03           C  
ATOM    272  O   ILE A 224      21.171 -10.529   0.471  1.00  0.03           O  
ATOM    273  CB  ILE A 224      23.504  -8.354  -0.719  1.00  0.03           C  
ATOM    274  CG1 ILE A 224      24.219  -8.097  -2.066  1.00  0.03           C  
ATOM    275  CG2 ILE A 224      24.261  -9.423   0.114  1.00  0.03           C  
ATOM    276  CD1 ILE A 224      25.546  -7.258  -1.951  1.00  0.03           C  
ATOM    277  N   GLU A 225      20.876  -8.392   1.124  1.00  0.33           N  
ATOM    278  CA  GLU A 225      20.164  -8.777   2.335  1.00  0.33           C  
ATOM    279  C   GLU A 225      18.976  -9.653   1.979  1.00  0.33           C  
ATOM    280  O   GLU A 225      18.783 -10.703   2.585  1.00  0.33           O  
ATOM    281  CB  GLU A 225      19.726  -7.531   3.069  1.00  0.33           C  
ATOM    282  CG  GLU A 225      18.700  -7.741   4.168  1.00  0.33           C  
ATOM    283  CD  GLU A 225      18.432  -6.438   4.873  1.00  0.33           C  
ATOM    284  OE1 GLU A 225      17.816  -5.532   4.259  1.00  0.33           O  
ATOM    285  OE2 GLU A 225      18.860  -6.309   6.027  1.00  0.33           O  
ATOM    286  N   LEU A 226      18.177  -9.199   1.015  1.00  3.35           N  
ATOM    287  CA  LEU A 226      17.031  -9.960   0.500  1.00  3.35           C  
ATOM    288  C   LEU A 226      17.416 -11.338  -0.031  1.00  3.35           C  
ATOM    289  O   LEU A 226      16.718 -12.309   0.234  1.00  3.35           O  
ATOM    290  CB  LEU A 226      16.259  -9.162  -0.575  1.00  3.35           C  
ATOM    291  CG  LEU A 226      15.526  -7.912  -0.082  1.00  3.35           C  
ATOM    292  CD1 LEU A 226      14.931  -7.089  -1.215  1.00  3.35           C  
ATOM    293  CD2 LEU A 226      14.472  -8.279   0.949  1.00  3.35           C  
ATOM    294  N   ILE A 227      18.520 -11.434  -0.780  1.00 57.93           N  
ATOM    295  CA  ILE A 227      19.019 -12.744  -1.223  1.00 57.93           C  
ATOM    296  C   ILE A 227      19.338 -13.649  -0.024  1.00 57.93           C  
ATOM    297  O   ILE A 227      19.010 -14.844  -0.018  1.00 57.93           O  
ATOM    298  CB  ILE A 227      20.271 -12.612  -2.132  1.00 57.93           C  
ATOM    299  CG1 ILE A 227      19.893 -11.957  -3.467  1.00 57.93           C  
ATOM    300  CG2 ILE A 227      20.924 -13.974  -2.362  1.00 57.93           C  
ATOM    301  CD1 ILE A 227      21.091 -11.342  -4.239  1.00 57.93           C  
ATOM    302  N   CYS A 228      19.975 -13.077   0.997  1.00 46.65           N  
ATOM    303  CA  CYS A 228      20.296 -13.832   2.224  1.00 46.65           C  
ATOM    304  C   CYS A 228      19.047 -14.282   2.979  1.00 46.65           C  
ATOM    305  O   CYS A 228      19.019 -15.394   3.512  1.00 46.65           O  
ATOM    306  CB  CYS A 228      21.168 -12.985   3.155  1.00 46.65           C  
ATOM    307  SG  CYS A 228      22.831 -12.698   2.535  1.00 46.65           S  
ATOM    308  N   GLN A 229      18.031 -13.414   3.028  1.00 29.70           N  
ATOM    309  CA  GLN A 229      16.749 -13.744   3.662  1.00 29.70           C  
ATOM    310  C   GLN A 229      16.087 -14.925   2.966  1.00 29.70           C  
ATOM    311  O   GLN A 229      15.491 -15.770   3.623  1.00 29.70           O  
ATOM    312  CB  GLN A 229      15.798 -12.545   3.681  1.00 29.70           C  
ATOM    313  CG  GLN A 229      16.224 -11.454   4.650  1.00 29.70           C  
ATOM    314  CD  GLN A 229      15.240 -10.301   4.743  1.00 29.70           C  
ATOM    315  OE1 GLN A 229      14.293 -10.195   3.955  1.00 29.70           O  
ATOM    316  NE2 GLN A 229      15.462  -9.419   5.712  1.00 29.70           N  
ATOM    317  N   GLU A 230      16.218 -14.989   1.641  1.00  0.00           N  
ATOM    318  CA  GLU A 230      15.665 -16.096   0.860  1.00  0.00           C  
ATOM    319  C   GLU A 230      16.412 -17.404   1.098  1.00  0.00           C  
ATOM    320  O   GLU A 230      15.887 -18.468   0.809  1.00  0.00           O  
ATOM    321  CB  GLU A 230      15.644 -15.758  -0.634  1.00  0.00           C  
ATOM    322  CG  GLU A 230      14.696 -14.629  -0.978  1.00  0.00           C  
ATOM    323  CD  GLU A 230      14.954 -14.014  -2.346  1.00  0.00           C  
ATOM    324  OE1 GLU A 230      15.664 -14.627  -3.174  1.00  0.00           O  
ATOM    325  OE2 GLU A 230      14.428 -12.908  -2.595  1.00  0.00           O  
ATOM    326  N   ASN A 231      17.623 -17.319   1.645  1.00  0.02           N  
ATOM    327  CA  ASN A 231      18.469 -18.495   1.851  1.00  0.02           C  
ATOM    328  C   ASN A 231      18.886 -18.766   3.290  1.00  0.02           C  
ATOM    329  O   ASN A 231      19.862 -19.479   3.519  1.00  0.02           O  
ATOM    330  CB  ASN A 231      19.713 -18.407   0.971  1.00  0.02           C  
ATOM    331  CG  ASN A 231      19.383 -18.481  -0.495  1.00  0.02           C  
ATOM    332  OD1 ASN A 231      19.134 -19.564  -1.028  1.00  0.02           O  
ATOM    333  ND2 ASN A 231      19.366 -17.326  -1.164  1.00  0.02           N  
ATOM    334  N   GLU A 232      18.160 -18.219   4.261  1.00  0.07           N  
ATOM    335  CA  GLU A 232      18.464 -18.527   5.659  1.00  0.07           C  
ATOM    336  C   GLU A 232      17.906 -19.893   6.055  1.00  0.07           C  
ATOM    337  O   GLU A 232      17.203 -20.540   5.266  1.00  0.07           O  
ATOM    338  CB  GLU A 232      17.990 -17.420   6.603  1.00  0.07           C  
ATOM    339  CG  GLU A 232      16.495 -17.167   6.625  1.00  0.07           C  
ATOM    340  CD  GLU A 232      16.160 -15.774   7.144  1.00  0.07           C  
ATOM    341  OE1 GLU A 232      17.012 -15.163   7.833  1.00  0.07           O  
ATOM    342  OE2 GLU A 232      15.047 -15.281   6.854  1.00  0.07           O  
ATOM    343  N   GLY A 233      18.240 -20.348   7.261  1.00  0.00           N  
ATOM    344  CA  GLY A 233      17.822 -21.682   7.713  1.00  0.00           C  
ATOM    345  C   GLY A 233      18.645 -22.773   7.045  1.00  0.00           C  
ATOM    346  O   GLY A 233      18.846 -23.851   7.611  1.00  0.00           O  
ATOM    347  N   GLU A 234      19.107 -22.486   5.828  1.00  0.00           N  
ATOM    348  CA  GLU A 234      20.148 -23.271   5.173  1.00  0.00           C  
ATOM    349  C   GLU A 234      21.502 -23.010   5.845  1.00  0.00           C  
ATOM    350  O   GLU A 234      22.463 -23.751   5.633  1.00  0.00           O  
ATOM    351  CB  GLU A 234      20.182 -22.963   3.676  1.00  0.00           C  
ATOM    352  CG  GLU A 234      18.971 -23.536   2.926  1.00  0.00           C  
ATOM    353  CD  GLU A 234      18.841 -23.021   1.502  1.00  0.00           C  
ATOM    354  OE1 GLU A 234      19.841 -22.501   0.957  1.00  0.00           O  
ATOM    355  OE2 GLU A 234      17.733 -23.139   0.926  1.00  0.00           O  
ATOM    356  N   ASN A 235      21.545 -21.943   6.650  1.00 36.37           N  
ATOM    357  CA  ASN A 235      22.612 -21.662   7.627  1.00 36.37           C  
ATOM    358  C   ASN A 235      24.046 -21.762   7.107  1.00 36.37           C  
ATOM    359  O   ASN A 235      24.935 -22.285   7.788  1.00 36.37           O  
ATOM    360  CB  ASN A 235      22.422 -22.524   8.886  1.00 36.37           C  
ATOM    361  CG  ASN A 235      21.256 -22.052   9.749  1.00 36.37           C  
ATOM    362  OD1 ASN A 235      21.238 -20.911  10.226  1.00 36.37           O  
ATOM    363  ND2 ASN A 235      20.281 -22.936   9.960  1.00 36.37           N  
ATOM    364  N   ASP A 236      24.254 -21.256   5.895  1.00 36.34           N  
ATOM    365  CA  ASP A 236      25.567 -21.222   5.264  1.00 36.34           C  
ATOM    366  C   ASP A 236      26.483 -20.313   6.094  1.00 36.34           C  
ATOM    367  O   ASP A 236      26.086 -19.198   6.448  1.00 36.34           O  
ATOM    368  CB  ASP A 236      25.409 -20.716   3.819  1.00 36.34           C  
ATOM    369  CG  ASP A 236      26.717 -20.675   3.037  1.00 36.34           C  
ATOM    370  OD1 ASP A 236      27.789 -20.991   3.584  1.00 36.34           O  
ATOM    371  OD2 ASP A 236      26.671 -20.315   1.842  1.00 36.34           O  
ATOM    372  N   PRO A 237      27.690 -20.803   6.445  1.00  0.00           N  
ATOM    373  CA  PRO A 237      28.684 -19.993   7.164  1.00  0.00           C  
ATOM    374  C   PRO A 237      29.150 -18.786   6.347  1.00  0.00           C  
ATOM    375  O   PRO A 237      29.464 -17.730   6.908  1.00  0.00           O  
ATOM    376  CB  PRO A 237      29.864 -20.952   7.356  1.00  0.00           C  
ATOM    377  CG  PRO A 237      29.349 -22.296   7.093  1.00  0.00           C  
ATOM    378  CD  PRO A 237      28.172 -22.173   6.191  1.00  0.00           C  
ATOM    379  N   VAL A 238      29.198 -18.955   5.029  1.00  6.41           N  
ATOM    380  CA  VAL A 238      29.657 -17.894   4.138  1.00  6.41           C  
ATOM    381  C   VAL A 238      28.605 -16.803   4.109  1.00  6.41           C  
ATOM    382  O   VAL A 238      28.929 -15.625   4.266  1.00  6.41           O  
ATOM    383  CB  VAL A 238      30.017 -18.425   2.716  1.00  6.41           C  
ATOM    384  CG1 VAL A 238      30.418 -17.280   1.792  1.00  6.41           C  
ATOM    385  CG2 VAL A 238      31.158 -19.423   2.815  1.00  6.41           C  
ATOM    386  N   LEU A 239      27.343 -17.205   3.955  1.00  8.92           N  
ATOM    387  CA  LEU A 239      26.224 -16.254   3.987  1.00  8.92           C  
ATOM    388  C   LEU A 239      26.083 -15.592   5.360  1.00  8.92           C  
ATOM    389  O   LEU A 239      25.697 -14.423   5.455  1.00  8.92           O  
ATOM    390  CB  LEU A 239      24.906 -16.922   3.596  1.00  8.92           C  
ATOM    391  CG  LEU A 239      24.715 -17.392   2.146  1.00  8.92           C  
ATOM    392  CD1 LEU A 239      23.353 -18.064   1.992  1.00  8.92           C  
ATOM    393  CD2 LEU A 239      24.855 -16.248   1.172  1.00  8.92           C  
ATOM    394  N   GLN A 240      26.416 -16.333   6.414  1.00  0.12           N  
ATOM    395  CA  GLN A 240      26.398 -15.756   7.749  1.00  0.12           C  
ATOM    396  C   GLN A 240      27.393 -14.604   7.883  1.00  0.12           C  
ATOM    397  O   GLN A 240      27.102 -13.597   8.524  1.00  0.12           O  
ATOM    398  CB  GLN A 240      26.665 -16.818   8.813  1.00  0.12           C  
ATOM    399  CG  GLN A 240      26.448 -16.303  10.256  1.00  0.12           C  
ATOM    400  CD  GLN A 240      25.094 -15.601  10.445  1.00  0.12           C  
ATOM    401  OE1 GLN A 240      24.036 -16.190  10.217  1.00  0.12           O  
ATOM    402  NE2 GLN A 240      25.132 -14.341  10.855  1.00  0.12           N  
ATOM    403  N   ARG A 241      28.558 -14.763   7.268  1.00  0.00           N  
ATOM    404  CA  ARG A 241      29.612 -13.750   7.294  1.00  0.00           C  
ATOM    405  C   ARG A 241      29.157 -12.514   6.527  1.00  0.00           C  
ATOM    406  O   ARG A 241      29.474 -11.391   6.902  1.00  0.00           O  
ATOM    407  CB  ARG A 241      30.900 -14.305   6.700  1.00  0.00           C  
ATOM    408  CG  ARG A 241      31.697 -15.163   7.665  1.00  0.00           C  
ATOM    409  CD  ARG A 241      32.869 -15.833   6.966  1.00  0.00           C  
ATOM    410  NE  ARG A 241      33.778 -14.865   6.353  1.00  0.00           N  
ATOM    411  CZ  ARG A 241      34.737 -15.177   5.485  1.00  0.00           C  
ATOM    412  NH1 ARG A 241      34.935 -16.444   5.105  1.00  0.00           N  
ATOM    413  NH2 ARG A 241      35.511 -14.217   5.003  1.00  0.00           N  
ATOM    414  N   ILE A 242      28.396 -12.736   5.455  1.00  0.00           N  
ATOM    415  CA  ILE A 242      27.838 -11.657   4.664  1.00  0.00           C  
ATOM    416  C   ILE A 242      26.742 -10.920   5.429  1.00  0.00           C  
ATOM    417  O   ILE A 242      26.699  -9.701   5.419  1.00  0.00           O  
ATOM    418  CB  ILE A 242      27.328 -12.157   3.291  1.00  0.00           C  
ATOM    419  CG1 ILE A 242      28.525 -12.532   2.409  1.00  0.00           C  
ATOM    420  CG2 ILE A 242      26.407 -11.068   2.598  1.00  0.00           C  
ATOM    421  CD1 ILE A 242      28.180 -13.416   1.226  1.00  0.00           C  
ATOM    422  N   VAL A 243      25.853 -11.670   6.077  1.00 17.41           N  
ATOM    423  CA  VAL A 243      24.850 -11.114   6.986  1.00 17.41           C  
ATOM    424  C   VAL A 243      25.509 -10.304   8.115  1.00 17.41           C  
ATOM    425  O   VAL A 243      25.030  -9.216   8.459  1.00 17.41           O  
ATOM    426  CB  VAL A 243      23.953 -12.250   7.578  1.00 17.41           C  
ATOM    427  CG1 VAL A 243      23.180 -11.784   8.819  1.00 17.41           C  
ATOM    428  CG2 VAL A 243      22.980 -12.796   6.512  1.00 17.41           C  
ATOM    429  N   ASP A 244      26.581 -10.838   8.702  1.00  0.74           N  
ATOM    430  CA  ASP A 244      27.343 -10.114   9.728  1.00  0.74           C  
ATOM    431  C   ASP A 244      27.777  -8.742   9.214  1.00  0.74           C  
ATOM    432  O   ASP A 244      27.727  -7.739   9.931  1.00  0.74           O  
ATOM    433  CB  ASP A 244      28.593 -10.906  10.120  1.00  0.74           C  
ATOM    434  CG  ASP A 244      28.285 -12.134  10.972  1.00  0.74           C  
ATOM    435  OD1 ASP A 244      27.161 -12.248  11.495  1.00  0.74           O  
ATOM    436  OD2 ASP A 244      29.189 -12.985  11.111  1.00  0.74           O  
ATOM    437  N   ILE A 245      28.250  -8.709   7.966  1.00  2.75           N  
ATOM    438  CA  ILE A 245      28.632  -7.446   7.344  1.00  2.75           C  
ATOM    439  C   ILE A 245      27.415  -6.547   7.158  1.00  2.75           C  
ATOM    440  O   ILE A 245      27.492  -5.354   7.440  1.00  2.75           O  
ATOM    441  CB  ILE A 245      29.367  -7.627   5.982  1.00  2.75           C  
ATOM    442  CG1 ILE A 245      30.743  -8.303   6.165  1.00  2.75           C  
ATOM    443  CG2 ILE A 245      29.514  -6.290   5.293  1.00  2.75           C  
ATOM    444  CD1 ILE A 245      31.721  -7.522   7.042  1.00  2.75           C  
ATOM    445  N   LEU A 246      26.301  -7.110   6.688  1.00 32.78           N  
ATOM    446  CA  LEU A 246      25.092  -6.315   6.472  1.00 32.78           C  
ATOM    447  C   LEU A 246      24.697  -5.537   7.707  1.00 32.78           C  
ATOM    448  O   LEU A 246      24.315  -4.371   7.607  1.00 32.78           O  
ATOM    449  CB  LEU A 246      23.922  -7.196   6.026  1.00 32.78           C  
ATOM    450  CG  LEU A 246      24.093  -7.803   4.618  1.00 32.78           C  
ATOM    451  CD1 LEU A 246      23.025  -8.822   4.320  1.00 32.78           C  
ATOM    452  CD2 LEU A 246      24.139  -6.706   3.541  1.00 32.78           C  
ATOM    453  N   TYR A 247      24.768  -6.199   8.869  1.00 82.03           N  
ATOM    454  CA  TYR A 247      24.312  -5.605  10.133  1.00 82.03           C  
ATOM    455  C   TYR A 247      25.430  -5.012  10.978  1.00 82.03           C  
ATOM    456  O   TYR A 247      25.202  -4.583  12.118  1.00 82.03           O  
ATOM    457  CB  TYR A 247      23.437  -6.609  10.921  1.00 82.03           C  
ATOM    458  CG  TYR A 247      22.274  -7.042  10.079  1.00 82.03           C  
ATOM    459  CD1 TYR A 247      21.536  -6.095   9.359  1.00 82.03           C  
ATOM    460  CD2 TYR A 247      21.951  -8.387   9.930  1.00 82.03           C  
ATOM    461  CE1 TYR A 247      20.478  -6.477   8.550  1.00 82.03           C  
ATOM    462  CE2 TYR A 247      20.909  -8.781   9.120  1.00 82.03           C  
ATOM    463  CZ  TYR A 247      20.179  -7.820   8.433  1.00 82.03           C  
ATOM    464  OH  TYR A 247      19.143  -8.184   7.624  1.00 82.03           O  
ATOM    465  N   ALA A 248      26.642  -4.997  10.418  1.00 40.59           N  
ATOM    466  CA  ALA A 248      27.804  -4.510  11.136  1.00 40.59           C  
ATOM    467  C   ALA A 248      27.738  -3.016  11.443  1.00 40.59           C  
ATOM    468  O   ALA A 248      27.060  -2.242  10.746  1.00 40.59           O  
ATOM    469  CB  ALA A 248      29.065  -4.836  10.381  1.00 40.59           C  
ATOM    470  N   THR A 249      28.463  -2.610  12.485  1.00 90.47           N  
ATOM    471  CA  THR A 249      28.396  -1.231  12.917  1.00 90.47           C  
ATOM    472  C   THR A 249      29.339  -0.326  12.139  1.00 90.47           C  
ATOM    473  O   THR A 249      30.182  -0.789  11.359  1.00 90.47           O  
ATOM    474  CB  THR A 249      28.588  -1.070  14.455  1.00 90.47           C  
ATOM    475  OG1 THR A 249      28.161   0.233  14.834  1.00 90.47           O  
ATOM    476  CG2 THR A 249      30.028  -1.268  14.876  1.00 90.47           C  
ATOM    477  N   ASP A 250      29.149   0.972  12.343  1.00 31.79           N  
ATOM    478  CA  ASP A 250      30.090   1.967  11.923  1.00 31.79           C  
ATOM    479  C   ASP A 250      30.968   2.254  13.129  1.00 31.79           C  
ATOM    480  O   ASP A 250      32.107   1.804  13.195  1.00 31.79           O  
ATOM    481  CB  ASP A 250      29.333   3.217  11.456  1.00 31.79           C  
ATOM    482  CG  ASP A 250      30.227   4.210  10.727  1.00 31.79           C  
ATOM    483  OD1 ASP A 250      31.460   3.998  10.645  1.00 31.79           O  
ATOM    484  OD2 ASP A 250      29.682   5.211  10.223  1.00 31.79           O  
ATOM    485  N   GLU A 251      30.433   2.989  14.074  1.00 21.09           N  
ATOM    486  CA  GLU A 251      31.147   3.388  15.257  1.00 21.09           C  
ATOM    487  C   GLU A 251      30.446   3.050  16.560  1.00 21.09           C  
ATOM    488  O   GLU A 251      30.758   3.611  17.577  1.00 21.09           O  
ATOM    489  CB  GLU A 251      31.273   4.894  15.191  1.00 21.09           C  
ATOM    490  CG  GLU A 251      32.033   5.384  13.994  1.00 21.09           C  
ATOM    491  CD  GLU A 251      31.954   6.851  13.841  1.00 21.09           C  
ATOM    492  OE1 GLU A 251      30.865   7.419  13.966  1.00 21.09           O  
ATOM    493  OE2 GLU A 251      32.992   7.441  13.602  1.00 21.09           O  
ATOM    494  N   GLY A 252      29.476   2.164  16.502  1.00 63.77           N  
ATOM    495  CA  GLY A 252      28.691   1.794  17.644  1.00 63.77           C  
ATOM    496  C   GLY A 252      27.776   2.947  17.942  1.00 63.77           C  
ATOM    497  O   GLY A 252      27.565   3.785  17.116  1.00 63.77           O  
ATOM    498  N   PHE A 253      27.237   3.006  19.131  1.00 61.42           N  
ATOM    499  CA  PHE A 253      26.385   4.097  19.533  1.00 61.42           C  
ATOM    500  C   PHE A 253      27.344   5.140  20.082  1.00 61.42           C  
ATOM    501  O   PHE A 253      28.173   4.788  20.826  1.00 61.42           O  
ATOM    502  CB  PHE A 253      25.510   3.587  20.670  1.00 61.42           C  
ATOM    503  CG  PHE A 253      24.570   4.586  21.199  1.00 61.42           C  
ATOM    504  CD1 PHE A 253      23.288   4.615  20.778  1.00 61.42           C  
ATOM    505  CD2 PHE A 253      24.970   5.509  22.093  1.00 61.42           C  
ATOM    506  CE1 PHE A 253      22.450   5.500  21.232  1.00 61.42           C  
ATOM    507  CE2 PHE A 253      24.110   6.413  22.537  1.00 61.42           C  
ATOM    508  CZ  PHE A 253      22.849   6.402  22.112  1.00 61.42           C  
ATOM    509  N   VAL A 254      27.269   6.429  19.796  1.00 80.32           N  
ATOM    510  CA  VAL A 254      26.441   7.125  18.860  1.00 80.32           C  
ATOM    511  C   VAL A 254      25.579   8.213  19.431  1.00 80.32           C  
ATOM    512  O   VAL A 254      24.435   8.304  19.092  1.00 80.32           O  
ATOM    513  CB  VAL A 254      27.364   7.859  17.871  1.00 80.32           C  
ATOM    514  CG1 VAL A 254      28.689   7.220  17.810  1.00 80.32           C  
ATOM    515  CG2 VAL A 254      26.778   7.881  16.552  1.00 80.32           C  
ATOM    516  N   ILE A 255      26.124   9.055  20.278  1.00 80.00           N  
ATOM    517  CA  ILE A 255      25.299  10.116  20.826  1.00 80.00           C  
ATOM    518  C   ILE A 255      25.763  11.496  20.408  1.00 80.00           C  
ATOM    519  O   ILE A 255      25.222  12.067  19.476  1.00 80.00           O  
ATOM    520  CB  ILE A 255      25.061  10.006  22.361  1.00 80.00           C  
ATOM    521  CG1 ILE A 255      23.883  10.841  22.816  1.00 80.00           C  
ATOM    522  CG2 ILE A 255      26.255  10.423  23.112  1.00 80.00           C  
ATOM    523  CD1 ILE A 255      22.546  10.110  22.842  1.00 80.00           C  
HETATM  524  O   HOH A   2      30.432  -4.451  13.490  1.00 11.18           O  
HETATM  525  O   HOH A   5      17.234   6.629   0.736  1.00 19.93           O  
HETATM  526  O   HOH A  10      23.649  -2.399   9.462  1.00 20.09           O  
HETATM  527  O   HOH A  11      20.831  -0.106  -5.777  1.00 23.37           O  
HETATM  528  O   HOH A  12      17.421  -9.958   7.313  1.00 25.94           O  
HETATM  529  O   HOH A  17      18.330   2.593  -2.103  1.00 19.77           O  
HETATM  530  O   HOH A  20      23.484  -3.053   5.269  1.00 18.09           O  
HETATM  531  O   HOH A  25      11.791  -8.893   4.221  1.00 21.40           O  
HETATM  532  O   HOH A  32      20.380   6.152  -6.386  1.00 20.98           O  
HETATM  533  O   HOH A  44      21.019  -2.535   3.393  1.00 27.50           O  
HETATM  534  O   HOH A  46      26.033  -0.332  16.663  1.00 19.90           O  
HETATM  535  O   HOH A  53      18.456  -3.055   4.181  1.00 28.77           O  
HETATM  536  O   HOH A  54      30.315 -17.667   9.411  1.00 34.39           O  
HETATM  537  O   HOH A  55      31.567 -11.099   8.480  1.00 31.70           O  
HETATM  538  O   HOH A  56      21.209 -16.276   5.100  1.00 38.17           O  
HETATM  539  O   HOH A  57      21.230  14.512   3.168  1.00 41.43           O  
HETATM  540  O   HOH A  59      32.454  30.032   1.553  1.00 30.66           O  
HETATM  541  O   HOH A  61      22.577 -17.112   7.294  1.00 36.72           O  
HETATM  542  O   HOH A  66      13.187 -11.763   1.676  1.00 28.35           O  
HETATM  543  O   HOH A  67      20.283  11.805   3.223  1.00 32.18           O  
HETATM  544  O   HOH A  70      13.580  -3.658  -0.650  1.00 33.72           O  
HETATM  545  O   HOH A  71      17.637  -2.251  -3.310  1.00 28.97           O  
HETATM  546  O   HOH A  73      25.430  10.181  -8.179  1.00 32.31           O  
HETATM  547  O   HOH A  75      19.119  13.073  -4.665  1.00 34.56           O  
HETATM  548  O   HOH A  84      27.536 -12.192  14.559  1.00 34.17           O  
HETATM  549  O   HOH A  85      31.724 -12.489  10.674  1.00 29.77           O  
HETATM  550  O   HOH A  90      27.926   3.897  14.222  1.00 36.41           O  
HETATM  551  O   HOH A  98      24.560 -10.571  12.360  1.00 31.61           O  
HETATM  552  O   HOH A 101      21.486 -10.231  13.099  1.00 36.39           O  
TER     553      HOH A 101                                                       
ATOM    553  N   PRO B  26       7.755 -17.705  13.385  1.00  0.00           N  
ATOM    554  CA  PRO B  26       8.672 -17.288  12.312  1.00  0.00           C  
ATOM    555  C   PRO B  26       8.462 -15.821  11.917  1.00  0.00           C  
ATOM    556  O   PRO B  26       7.376 -15.464  11.456  1.00  0.00           O  
ATOM    557  CB  PRO B  26       8.322 -18.229  11.143  1.00  0.00           C  
ATOM    558  CG  PRO B  26       7.080 -19.020  11.583  1.00  0.00           C  
ATOM    559  CD  PRO B  26       6.578 -18.429  12.871  1.00  0.00           C  
ATOM    560  N   LEU B  27       9.489 -14.986  12.097  1.00  0.00           N  
ATOM    561  CA  LEU B  27       9.350 -13.529  11.906  1.00  0.00           C  
ATOM    562  C   LEU B  27       9.661 -13.026  10.481  1.00  0.00           C  
ATOM    563  O   LEU B  27      10.806 -12.997  10.041  1.00  0.00           O  
ATOM    564  CB  LEU B  27      10.142 -12.752  12.965  1.00  0.00           C  
ATOM    565  CG  LEU B  27       9.767 -11.282  13.167  1.00  0.00           C  
ATOM    566  CD1 LEU B  27       9.711 -10.933  14.652  1.00  0.00           C  
ATOM    567  CD2 LEU B  27      10.732 -10.359  12.422  1.00  0.00           C  
ATOM    568  N   ARG B  28       8.604 -12.627   9.779  1.00  0.01           N  
ATOM    569  CA  ARG B  28       8.677 -12.192   8.389  1.00  0.01           C  
ATOM    570  C   ARG B  28       7.764 -10.995   8.245  1.00  0.01           C  
ATOM    571  O   ARG B  28       6.956 -10.719   9.111  1.00  0.01           O  
ATOM    572  CB  ARG B  28       8.083 -13.246   7.467  1.00  0.01           C  
ATOM    573  CG  ARG B  28       8.694 -14.596   7.453  1.00  0.01           C  
ATOM    574  CD  ARG B  28       8.117 -15.332   6.272  1.00  0.01           C  
ATOM    575  NE  ARG B  28       6.837 -15.978   6.562  1.00  0.01           N  
ATOM    576  CZ  ARG B  28       6.664 -17.295   6.526  1.00  0.01           C  
ATOM    577  NH1 ARG B  28       7.679 -18.084   6.202  1.00  0.01           N  
ATOM    578  NH2 ARG B  28       5.481 -17.830   6.800  1.00  0.01           N  
ATOM    579  N   VAL B  29       7.853 -10.318   7.112  1.00  0.14           N  
ATOM    580  CA  VAL B  29       6.792  -9.398   6.685  1.00  0.14           C  
ATOM    581  C   VAL B  29       5.399 -10.064   6.739  1.00  0.14           C  
ATOM    582  O   VAL B  29       5.203 -11.180   6.250  1.00  0.14           O  
ATOM    583  CB  VAL B  29       7.130  -8.798   5.291  1.00  0.14           C  
ATOM    584  CG1 VAL B  29       5.967  -8.021   4.733  1.00  0.14           C  
ATOM    585  CG2 VAL B  29       8.385  -7.896   5.424  1.00  0.14           C  
ATOM    586  N   GLY B  30       4.450  -9.368   7.359  1.00  0.00           N  
ATOM    587  CA  GLY B  30       3.115  -9.885   7.602  1.00  0.00           C  
ATOM    588  C   GLY B  30       2.892 -10.613   8.915  1.00  0.00           C  
ATOM    589  O   GLY B  30       1.747 -10.879   9.287  1.00  0.00           O  
ATOM    590  N   SER B  31       3.982 -10.952   9.601  1.00  0.08           N  
ATOM    591  CA  SER B  31       3.920 -11.575  10.925  1.00  0.08           C  
ATOM    592  C   SER B  31       3.173 -10.656  11.880  1.00  0.08           C  
ATOM    593  O   SER B  31       3.385  -9.436  11.883  1.00  0.08           O  
ATOM    594  CB  SER B  31       5.324 -11.825  11.492  1.00  0.08           C  
ATOM    595  OG  SER B  31       5.893 -12.988  10.934  1.00  0.08           O  
ATOM    596  N   ARG B  32       2.289 -11.256  12.663  1.00  0.00           N  
ATOM    597  CA  ARG B  32       1.614 -10.555  13.730  1.00  0.00           C  
ATOM    598  C   ARG B  32       2.494 -10.599  14.984  1.00  0.00           C  
ATOM    599  O   ARG B  32       2.922 -11.667  15.420  1.00  0.00           O  
ATOM    600  CB  ARG B  32       0.245 -11.168  13.968  1.00  0.00           C  
ATOM    601  CG  ARG B  32      -0.734 -10.856  12.852  1.00  0.00           C  
ATOM    602  CD  ARG B  32      -1.040  -9.377  12.773  1.00  0.00           C  
ATOM    603  NE  ARG B  32      -1.913  -8.959  13.881  1.00  0.00           N  
ATOM    604  CZ  ARG B  32      -2.198  -7.689  14.153  1.00  0.00           C  
ATOM    605  NH1 ARG B  32      -1.690  -6.722  13.403  1.00  0.00           N  
ATOM    606  NH2 ARG B  32      -2.976  -7.378  15.178  1.00  0.00           N  
ATOM    607  N   VAL B  33       2.781  -9.421  15.530  1.00  1.54           N  
ATOM    608  CA  VAL B  33       3.695  -9.298  16.655  1.00  1.54           C  
ATOM    609  C   VAL B  33       3.171  -8.387  17.778  1.00  1.54           C  
ATOM    610  O   VAL B  33       2.304  -7.514  17.570  1.00  1.54           O  
ATOM    611  CB  VAL B  33       5.101  -8.788  16.200  1.00  1.54           C  
ATOM    612  CG1 VAL B  33       5.825  -9.857  15.352  1.00  1.54           C  
ATOM    613  CG2 VAL B  33       4.967  -7.497  15.428  1.00  1.54           C  
ATOM    614  N   GLU B  34       3.734  -8.601  18.960  1.00 25.96           N  
ATOM    615  CA  GLU B  34       3.476  -7.787  20.124  1.00 25.96           C  
ATOM    616  C   GLU B  34       4.778  -7.155  20.558  1.00 25.96           C  
ATOM    617  O   GLU B  34       5.803  -7.829  20.604  1.00 25.96           O  
ATOM    618  CB  GLU B  34       2.952  -8.672  21.245  1.00 25.96           C  
ATOM    619  CG  GLU B  34       2.492  -7.909  22.439  1.00 25.96           C  
ATOM    620  CD  GLU B  34       1.731  -8.793  23.408  1.00 25.96           C  
ATOM    621  OE1 GLU B  34       0.723  -9.420  22.986  1.00 25.96           O  
ATOM    622  OE2 GLU B  34       2.142  -8.852  24.589  1.00 25.96           O  
ATOM    623  N   VAL B  35       4.738  -5.856  20.856  1.00  1.31           N  
ATOM    624  CA  VAL B  35       5.876  -5.150  21.443  1.00  1.31           C  
ATOM    625  C   VAL B  35       6.017  -5.573  22.901  1.00  1.31           C  
ATOM    626  O   VAL B  35       5.167  -5.273  23.722  1.00  1.31           O  
ATOM    627  CB  VAL B  35       5.739  -3.604  21.322  1.00  1.31           C  
ATOM    628  CG1 VAL B  35       6.970  -2.895  21.892  1.00  1.31           C  
ATOM    629  CG2 VAL B  35       5.525  -3.195  19.842  1.00  1.31           C  
ATOM    630  N   ILE B  36       7.074  -6.290  23.195  1.00  4.92           N  
ATOM    631  CA  ILE B  36       7.349  -6.743  24.555  1.00  4.92           C  
ATOM    632  C   ILE B  36       7.671  -5.492  25.402  1.00  4.92           C  
ATOM    633  O   ILE B  36       8.479  -4.765  25.071  1.00  4.92           O  
ATOM    634  CB  ILE B  36       8.601  -7.638  24.539  1.00  4.92           C  
ATOM    635  CG1 ILE B  36       8.533  -8.731  23.485  1.00  4.92           C  
ATOM    636  CG2 ILE B  36       8.917  -8.150  25.861  1.00  4.92           C  
ATOM    637  CD1 ILE B  36       9.751  -9.574  23.375  1.00  4.92           C  
ATOM    638  N   GLY B  37       7.140  -5.206  26.545  1.00  0.43           N  
ATOM    639  CA  GLY B  37       6.100  -5.756  27.272  1.00  0.43           C  
ATOM    640  C   GLY B  37       5.349  -4.446  27.423  1.00  0.43           C  
ATOM    641  O   GLY B  37       5.222  -3.829  28.441  1.00  0.43           O  
ATOM    642  N   LYS B  38       4.961  -3.984  26.280  1.00  8.25           N  
ATOM    643  CA  LYS B  38       4.042  -2.936  26.044  1.00  8.25           C  
ATOM    644  C   LYS B  38       3.034  -3.945  25.430  1.00  8.25           C  
ATOM    645  O   LYS B  38       3.385  -5.016  25.001  1.00  8.25           O  
ATOM    646  CB  LYS B  38       4.481  -1.966  24.961  1.00  8.25           C  
ATOM    647  CG  LYS B  38       5.741  -1.209  25.182  1.00  8.25           C  
ATOM    648  CD  LYS B  38       5.624  -0.220  26.256  1.00  8.25           C  
ATOM    649  CE  LYS B  38       6.825   0.615  26.342  1.00  8.25           C  
ATOM    650  NZ  LYS B  38       6.476   1.948  26.644  1.00  8.25           N  
ATOM    651  N   GLY B  39       1.773  -3.708  25.371  1.00 15.50           N  
ATOM    652  CA  GLY B  39       1.121  -4.829  24.733  1.00 15.50           C  
ATOM    653  C   GLY B  39       0.882  -4.589  23.271  1.00 15.50           C  
ATOM    654  O   GLY B  39       0.199  -5.344  22.665  1.00 15.50           O  
ATOM    655  N   HIS B  40       1.450  -3.532  22.732  1.00 14.02           N  
ATOM    656  CA  HIS B  40       1.060  -3.126  21.367  1.00 14.02           C  
ATOM    657  C   HIS B  40       1.198  -4.205  20.322  1.00 14.02           C  
ATOM    658  O   HIS B  40       2.253  -4.799  20.170  1.00 14.02           O  
ATOM    659  CB  HIS B  40       1.775  -1.853  20.931  1.00 14.02           C  
ATOM    660  CG  HIS B  40       1.784  -0.798  21.986  1.00 14.02           C  
ATOM    661  ND1 HIS B  40       2.868   0.018  22.212  1.00 14.02           N  
ATOM    662  CD2 HIS B  40       0.861  -0.469  22.918  1.00 14.02           C  
ATOM    663  CE1 HIS B  40       2.598   0.831  23.215  1.00 14.02           C  
ATOM    664  NE2 HIS B  40       1.386   0.557  23.659  1.00 14.02           N  
ATOM    665  N   ARG B  41       0.089  -4.484  19.644  1.00  0.08           N  
ATOM    666  CA  ARG B  41       0.097  -5.418  18.530  1.00  0.08           C  
ATOM    667  C   ARG B  41       0.250  -4.678  17.220  1.00  0.08           C  
ATOM    668  O   ARG B  41      -0.228  -3.543  17.056  1.00  0.08           O  
ATOM    669  CB  ARG B  41      -1.151  -6.274  18.543  1.00  0.08           C  
ATOM    670  CG  ARG B  41      -1.111  -7.235  19.676  1.00  0.08           C  
ATOM    671  CD  ARG B  41      -2.442  -7.866  19.874  1.00  0.08           C  
ATOM    672  NE  ARG B  41      -2.478  -8.544  21.157  1.00  0.08           N  
ATOM    673  CZ  ARG B  41      -3.316  -9.531  21.455  1.00  0.08           C  
ATOM    674  NH1 ARG B  41      -4.178  -9.973  20.543  1.00  0.08           N  
ATOM    675  NH2 ARG B  41      -3.280 -10.082  22.663  1.00  0.08           N  
ATOM    676  N   GLY B  42       0.947  -5.332  16.304  1.00  4.61           N  
ATOM    677  CA  GLY B  42       1.232  -4.775  15.000  1.00  4.61           C  
ATOM    678  C   GLY B  42       1.572  -5.853  13.995  1.00  4.61           C  
ATOM    679  O   GLY B  42       1.547  -7.043  14.310  1.00  4.61           O  
ATOM    680  N   THR B  43       1.880  -5.406  12.780  1.00  0.00           N  
ATOM    681  CA  THR B  43       2.222  -6.258  11.648  1.00  0.00           C  
ATOM    682  C   THR B  43       3.605  -5.861  11.225  1.00  0.00           C  
ATOM    683  O   THR B  43       3.876  -4.695  11.031  1.00  0.00           O  
ATOM    684  CB  THR B  43       1.226  -6.042  10.484  1.00  0.00           C  
ATOM    685  OG1 THR B  43      -0.071  -6.331  10.975  1.00  0.00           O  
ATOM    686  CG2 THR B  43       1.502  -6.955   9.290  1.00  0.00           C  
ATOM    687  N   VAL B  44       4.468  -6.852  11.089  1.00 23.24           N  
ATOM    688  CA  VAL B  44       5.820  -6.635  10.589  1.00 23.24           C  
ATOM    689  C   VAL B  44       5.727  -6.175   9.126  1.00 23.24           C  
ATOM    690  O   VAL B  44       5.076  -6.834   8.294  1.00 23.24           O  
ATOM    691  CB  VAL B  44       6.644  -7.917  10.715  1.00 23.24           C  
ATOM    692  CG1 VAL B  44       8.031  -7.736  10.080  1.00 23.24           C  
ATOM    693  CG2 VAL B  44       6.761  -8.355  12.184  1.00 23.24           C  
ATOM    694  N   ALA B  45       6.360  -5.047   8.819  1.00 31.42           N  
ATOM    695  CA  ALA B  45       6.262  -4.461   7.481  1.00 31.42           C  
ATOM    696  C   ALA B  45       7.612  -4.360   6.776  1.00 31.42           C  
ATOM    697  O   ALA B  45       7.672  -4.161   5.563  1.00 31.42           O  
ATOM    698  CB  ALA B  45       5.604  -3.100   7.539  1.00 31.42           C  
ATOM    699  N   TYR B  46       8.682  -4.520   7.537  1.00 30.00           N  
ATOM    700  CA  TYR B  46      10.030  -4.347   7.020  1.00 30.00           C  
ATOM    701  C   TYR B  46      10.982  -5.093   7.925  1.00 30.00           C  
ATOM    702  O   TYR B  46      10.939  -4.913   9.149  1.00 30.00           O  
ATOM    703  CB  TYR B  46      10.408  -2.857   6.968  1.00 30.00           C  
ATOM    704  CG  TYR B  46      11.788  -2.618   6.420  1.00 30.00           C  
ATOM    705  CD1 TYR B  46      11.987  -2.436   5.050  1.00 30.00           C  
ATOM    706  CD2 TYR B  46      12.910  -2.571   7.265  1.00 30.00           C  
ATOM    707  CE1 TYR B  46      13.263  -2.235   4.528  1.00 30.00           C  
ATOM    708  CE2 TYR B  46      14.182  -2.356   6.753  1.00 30.00           C  
ATOM    709  CZ  TYR B  46      14.348  -2.191   5.375  1.00 30.00           C  
ATOM    710  OH  TYR B  46      15.595  -1.978   4.829  1.00 30.00           O  
ATOM    711  N   VAL B  47      11.810  -5.951   7.327  1.00 94.11           N  
ATOM    712  CA  VAL B  47      12.926  -6.562   8.042  1.00 94.11           C  
ATOM    713  C   VAL B  47      14.240  -6.255   7.340  1.00 94.11           C  
ATOM    714  O   VAL B  47      14.457  -6.639   6.173  1.00 94.11           O  
ATOM    715  CB  VAL B  47      12.787  -8.109   8.197  1.00 94.11           C  
ATOM    716  CG1 VAL B  47      13.877  -8.622   9.107  1.00 94.11           C  
ATOM    717  CG2 VAL B  47      11.453  -8.482   8.798  1.00 94.11           C  
ATOM    718  N   GLY B  48      15.144  -5.575   8.046  1.00 82.76           N  
ATOM    719  CA  GLY B  48      16.482  -5.464   7.506  1.00 82.76           C  
ATOM    720  C   GLY B  48      17.239  -4.264   7.983  1.00 82.76           C  
ATOM    721  O   GLY B  48      16.807  -3.574   8.906  1.00 82.76           O  
ATOM    722  N   ALA B  49      18.387  -4.031   7.348  1.00 77.02           N  
ATOM    723  CA  ALA B  49      19.218  -2.881   7.656  1.00 77.02           C  
ATOM    724  C   ALA B  49      18.515  -1.579   7.251  1.00 77.02           C  
ATOM    725  O   ALA B  49      17.642  -1.568   6.366  1.00 77.02           O  
ATOM    726  CB  ALA B  49      20.583  -3.014   6.932  1.00 77.02           C  
ATOM    727  N   THR B  50      18.860  -0.481   7.911  1.00 22.08           N  
ATOM    728  CA  THR B  50      18.286   0.815   7.538  1.00 22.08           C  
ATOM    729  C   THR B  50      19.390   1.841   7.495  1.00 22.08           C  
ATOM    730  O   THR B  50      20.520   1.550   7.889  1.00 22.08           O  
ATOM    731  CB  THR B  50      17.236   1.268   8.549  1.00 22.08           C  
ATOM    732  OG1 THR B  50      17.885   1.490   9.799  1.00 22.08           O  
ATOM    733  CG2 THR B  50      16.184   0.189   8.736  1.00 22.08           C  
ATOM    734  N   LEU B  51      19.064   3.028   6.993  1.00 10.11           N  
ATOM    735  CA  LEU B  51      20.006   4.125   6.888  1.00 10.11           C  
ATOM    736  C   LEU B  51      20.182   4.831   8.235  1.00 10.11           C  
ATOM    737  O   LEU B  51      21.190   5.494   8.458  1.00 10.11           O  
ATOM    738  CB  LEU B  51      19.474   5.141   5.874  1.00 10.11           C  
ATOM    739  CG  LEU B  51      19.512   4.829   4.376  1.00 10.11           C  
ATOM    740  CD1 LEU B  51      19.119   6.074   3.588  1.00 10.11           C  
ATOM    741  CD2 LEU B  51      20.885   4.429   3.959  1.00 10.11           C  
ATOM    742  N   PHE B  52      19.196   4.712   9.120  1.00 11.72           N  
ATOM    743  CA  PHE B  52      19.168   5.571  10.333  1.00 11.72           C  
ATOM    744  C   PHE B  52      20.004   5.072  11.505  1.00 11.72           C  
ATOM    745  O   PHE B  52      20.281   5.833  12.412  1.00 11.72           O  
ATOM    746  CB  PHE B  52      17.729   5.886  10.797  1.00 11.72           C  
ATOM    747  CG  PHE B  52      16.902   4.679  11.089  1.00 11.72           C  
ATOM    748  CD1 PHE B  52      15.900   4.284  10.211  1.00 11.72           C  
ATOM    749  CD2 PHE B  52      17.124   3.918  12.244  1.00 11.72           C  
ATOM    750  CE1 PHE B  52      15.117   3.162  10.487  1.00 11.72           C  
ATOM    751  CE2 PHE B  52      16.359   2.800  12.525  1.00 11.72           C  
ATOM    752  CZ  PHE B  52      15.361   2.407  11.644  1.00 11.72           C  
ATOM    753  N   ALA B  53      20.363   3.794  11.484  1.00 12.07           N  
ATOM    754  CA  ALA B  53      21.212   3.159  12.501  1.00 12.07           C  
ATOM    755  C   ALA B  53      21.620   1.797  11.957  1.00 12.07           C  
ATOM    756  O   ALA B  53      20.878   1.169  11.185  1.00 12.07           O  
ATOM    757  CB  ALA B  53      20.474   3.012  13.872  1.00 12.07           C  
ATOM    758  N   THR B  54      22.819   1.352  12.325  1.00 99.90           N  
ATOM    759  CA  THR B  54      23.307   0.055  11.885  1.00 99.90           C  
ATOM    760  C   THR B  54      22.584  -1.049  12.668  1.00 99.90           C  
ATOM    761  O   THR B  54      21.877  -0.784  13.650  1.00 99.90           O  
ATOM    762  CB  THR B  54      24.827  -0.086  12.073  1.00 99.90           C  
ATOM    763  OG1 THR B  54      25.148  -0.016  13.465  1.00 99.90           O  
ATOM    764  CG2 THR B  54      25.587   1.034  11.337  1.00 99.90           C  
ATOM    765  N   GLY B  55      22.737  -2.275  12.197  1.00 90.31           N  
ATOM    766  CA  GLY B  55      22.038  -3.412  12.782  1.00 90.31           C  
ATOM    767  C   GLY B  55      20.782  -3.761  12.016  1.00 90.31           C  
ATOM    768  O   GLY B  55      20.305  -2.978  11.189  1.00 90.31           O  
ATOM    769  N   LYS B  56      20.240  -4.939  12.315  1.00 80.97           N  
ATOM    770  CA  LYS B  56      18.958  -5.361  11.770  1.00 80.97           C  
ATOM    771  C   LYS B  56      17.808  -4.659  12.488  1.00 80.97           C  
ATOM    772  O   LYS B  56      17.774  -4.581  13.710  1.00 80.97           O  
ATOM    773  CB  LYS B  56      18.844  -6.868  11.880  1.00 80.97           C  
ATOM    774  CG  LYS B  56      17.670  -7.479  11.150  1.00 80.97           C  
ATOM    775  CD  LYS B  56      17.675  -8.960  11.436  1.00 80.97           C  
ATOM    776  CE  LYS B  56      16.593  -9.673  10.705  1.00 80.97           C  
ATOM    777  NZ  LYS B  56      16.645 -11.122  10.989  1.00 80.97           N  
ATOM    778  N   TRP B  57      16.873  -4.127  11.718  1.00 30.50           N  
ATOM    779  CA  TRP B  57      15.699  -3.474  12.280  1.00 30.50           C  
ATOM    780  C   TRP B  57      14.453  -4.189  11.779  1.00 30.50           C  
ATOM    781  O   TRP B  57      14.461  -4.826  10.717  1.00 30.50           O  
ATOM    782  CB  TRP B  57      15.689  -1.984  11.903  1.00 30.50           C  
ATOM    783  CG  TRP B  57      16.741  -1.218  12.626  1.00 30.50           C  
ATOM    784  CD1 TRP B  57      17.999  -0.892  12.170  1.00 30.50           C  
ATOM    785  CD2 TRP B  57      16.664  -0.733  13.968  1.00 30.50           C  
ATOM    786  NE1 TRP B  57      18.691  -0.208  13.146  1.00 30.50           N  
ATOM    787  CE2 TRP B  57      17.897  -0.101  14.259  1.00 30.50           C  
ATOM    788  CE3 TRP B  57      15.663  -0.757  14.952  1.00 30.50           C  
ATOM    789  CZ2 TRP B  57      18.151   0.523  15.486  1.00 30.50           C  
ATOM    790  CZ3 TRP B  57      15.922  -0.144  16.183  1.00 30.50           C  
ATOM    791  CH2 TRP B  57      17.158   0.491  16.433  1.00 30.50           C  
ATOM    792  N   VAL B  58      13.400  -4.149  12.588  1.00 10.60           N  
ATOM    793  CA  VAL B  58      12.083  -4.598  12.136  1.00 10.60           C  
ATOM    794  C   VAL B  58      11.189  -3.382  12.203  1.00 10.60           C  
ATOM    795  O   VAL B  58      11.029  -2.769  13.267  1.00 10.60           O  
ATOM    796  CB  VAL B  58      11.511  -5.758  12.991  1.00 10.60           C  
ATOM    797  CG1 VAL B  58      10.146  -6.286  12.417  1.00 10.60           C  
ATOM    798  CG2 VAL B  58      12.495  -6.883  13.087  1.00 10.60           C  
ATOM    799  N   GLY B  59      10.646  -3.010  11.048  1.00 13.34           N  
ATOM    800  CA  GLY B  59       9.545  -2.050  11.004  1.00 13.34           C  
ATOM    801  C   GLY B  59       8.213  -2.730  11.234  1.00 13.34           C  
ATOM    802  O   GLY B  59       7.891  -3.730  10.599  1.00 13.34           O  
ATOM    803  N   VAL B  60       7.425  -2.160  12.137  1.00  0.21           N  
ATOM    804  CA  VAL B  60       6.101  -2.674  12.469  1.00  0.21           C  
ATOM    805  C   VAL B  60       5.045  -1.609  12.244  1.00  0.21           C  
ATOM    806  O   VAL B  60       5.220  -0.459  12.640  1.00  0.21           O  
ATOM    807  CB  VAL B  60       6.061  -3.177  13.929  1.00  0.21           C  
ATOM    808  CG1 VAL B  60       4.663  -3.794  14.289  1.00  0.21           C  
ATOM    809  CG2 VAL B  60       7.182  -4.167  14.156  1.00  0.21           C  
ATOM    810  N   ILE B  61       3.941  -1.991  11.592  1.00 32.62           N  
ATOM    811  CA  ILE B  61       2.771  -1.145  11.572  1.00 32.62           C  
ATOM    812  C   ILE B  61       1.907  -1.573  12.754  1.00 32.62           C  
ATOM    813  O   ILE B  61       1.348  -2.667  12.753  1.00 32.62           O  
ATOM    814  CB  ILE B  61       1.949  -1.291  10.267  1.00 32.62           C  
ATOM    815  CG1 ILE B  61       2.854  -1.125   9.030  1.00 32.62           C  
ATOM    816  CG2 ILE B  61       0.786  -0.295  10.277  1.00 32.62           C  
ATOM    817  CD1 ILE B  61       2.153  -1.404   7.656  1.00 32.62           C  
ATOM    818  N   LEU B  62       1.812  -0.713  13.765  1.00 22.34           N  
ATOM    819  CA  LEU B  62       1.020  -1.014  14.950  1.00 22.34           C  
ATOM    820  C   LEU B  62      -0.423  -0.839  14.587  1.00 22.34           C  
ATOM    821  O   LEU B  62      -0.764   0.049  13.781  1.00 22.34           O  
ATOM    822  CB  LEU B  62       1.395  -0.096  16.123  1.00 22.34           C  
ATOM    823  CG  LEU B  62       2.862  -0.263  16.584  1.00 22.34           C  
ATOM    824  CD1 LEU B  62       3.208   0.781  17.636  1.00 22.34           C  
ATOM    825  CD2 LEU B  62       3.102  -1.674  17.113  1.00 22.34           C  
ATOM    826  N   ASP B  63      -1.269  -1.687  15.159  1.00 11.38           N  
ATOM    827  CA  ASP B  63      -2.696  -1.503  15.018  1.00 11.38           C  
ATOM    828  C   ASP B  63      -3.123  -0.119  15.483  1.00 11.38           C  
ATOM    829  O   ASP B  63      -3.977   0.515  14.855  1.00 11.38           O  
ATOM    830  CB  ASP B  63      -3.473  -2.581  15.773  1.00 11.38           C  
ATOM    831  CG  ASP B  63      -3.127  -3.981  15.314  1.00 11.38           C  
ATOM    832  OD1 ASP B  63      -2.393  -4.131  14.307  1.00 11.38           O  
ATOM    833  OD2 ASP B  63      -3.563  -4.929  15.991  1.00 11.38           O  
ATOM    834  N   GLU B  64      -2.556   0.352  16.588  1.00  2.47           N  
ATOM    835  CA  GLU B  64      -2.938   1.656  17.110  1.00  2.47           C  
ATOM    836  C   GLU B  64      -1.852   2.702  16.878  1.00  2.47           C  
ATOM    837  O   GLU B  64      -0.688   2.359  16.728  1.00  2.47           O  
ATOM    838  CB AGLU B  64      -3.373   1.525  18.561  0.60  2.47           C  
ATOM    839  CG AGLU B  64      -4.491   0.499  18.655  0.60  2.47           C  
ATOM    840  CD AGLU B  64      -4.976   0.238  20.046  0.60  2.47           C  
ATOM    841  OE1AGLU B  64      -4.252   0.553  20.993  0.60  2.47           O  
ATOM    842  OE2AGLU B  64      -6.102  -0.284  20.203  0.60  2.47           O  
ATOM    843  N   ALA B  65      -2.218   3.972  16.815  1.00  0.29           N  
ATOM    844  CA  ALA B  65      -1.267   5.044  16.618  1.00  0.29           C  
ATOM    845  C   ALA B  65      -0.405   5.222  17.848  1.00  0.29           C  
ATOM    846  O   ALA B  65      -0.404   6.243  18.478  1.00  0.29           O  
ATOM    847  CB  ALA B  65      -1.941   6.307  16.303  1.00  0.29           C  
ATOM    848  N   LYS B  66       0.342   4.204  18.170  1.00  1.63           N  
ATOM    849  CA  LYS B  66       1.211   4.216  19.344  1.00  1.63           C  
ATOM    850  C   LYS B  66       2.664   4.106  18.946  1.00  1.63           C  
ATOM    851  O   LYS B  66       3.511   3.761  19.764  1.00  1.63           O  
ATOM    852  CB  LYS B  66       0.822   3.109  20.330  1.00  1.63           C  
ATOM    853  CG  LYS B  66      -0.500   3.405  21.040  1.00  1.63           C  
ATOM    854  CD  LYS B  66      -0.920   2.274  21.949  1.00  1.63           C  
ATOM    855  CE  LYS B  66      -2.274   2.543  22.620  1.00  1.63           C  
ATOM    856  NZ  LYS B  66      -2.154   3.561  23.703  1.00  1.63           N  
ATOM    857  N   GLY B  67       2.945   4.408  17.682  1.00  0.78           N  
ATOM    858  CA  GLY B  67       4.306   4.395  17.172  1.00  0.78           C  
ATOM    859  C   GLY B  67       4.830   5.793  16.983  1.00  0.78           C  
ATOM    860  O   GLY B  67       4.324   6.740  17.570  1.00  0.78           O  
ATOM    861  N   LYS B  68       5.832   5.927  16.132  1.00  0.01           N  
ATOM    862  CA  LYS B  68       6.617   7.144  16.080  1.00  0.01           C  
ATOM    863  C   LYS B  68       6.846   7.687  14.672  1.00  0.01           C  
ATOM    864  O   LYS B  68       7.332   8.802  14.520  1.00  0.01           O  
ATOM    865  CB  LYS B  68       7.957   6.915  16.797  1.00  0.01           C  
ATOM    866  CG  LYS B  68       7.877   7.184  18.290  1.00  0.01           C  
ATOM    867  CD  LYS B  68       8.048   8.676  18.573  1.00  0.01           C  
ATOM    868  CE  LYS B  68       7.911   9.009  20.041  1.00  0.01           C  
ATOM    869  NZ  LYS B  68       6.487   8.970  20.485  1.00  0.01           N  
ATOM    870  N   ASN B  69       6.491   6.903  13.654  1.00 17.08           N  
ATOM    871  CA  ASN B  69       6.696   7.305  12.266  1.00 17.08           C  
ATOM    872  C   ASN B  69       5.571   6.781  11.384  1.00 17.08           C  
ATOM    873  O   ASN B  69       4.606   6.183  11.874  1.00 17.08           O  
ATOM    874  CB  ASN B  69       8.064   6.824  11.758  1.00 17.08           C  
ATOM    875  CG  ASN B  69       8.214   5.311  11.814  1.00 17.08           C  
ATOM    876  OD1 ASN B  69       7.546   4.575  11.068  1.00 17.08           O  
ATOM    877  ND2 ASN B  69       9.089   4.831  12.696  1.00 17.08           N  
ATOM    878  N   ASP B  70       5.706   7.005  10.082  1.00  4.04           N  
ATOM    879  CA  ASP B  70       4.692   6.628   9.104  1.00  4.04           C  
ATOM    880  C   ASP B  70       5.286   5.617   8.125  1.00  4.04           C  
ATOM    881  O   ASP B  70       4.734   5.373   7.044  1.00  4.04           O  
ATOM    882  CB  ASP B  70       4.178   7.867   8.371  1.00  4.04           C  
ATOM    883  CG  ASP B  70       5.266   8.573   7.551  1.00  4.04           C  
ATOM    884  OD1 ASP B  70       6.469   8.286   7.724  1.00  4.04           O  
ATOM    885  OD2 ASP B  70       4.898   9.424   6.719  1.00  4.04           O  
ATOM    886  N   GLY B  71       6.422   5.041   8.518  1.00 11.54           N  
ATOM    887  CA  GLY B  71       7.115   4.072   7.702  1.00 11.54           C  
ATOM    888  C   GLY B  71       8.308   4.696   7.006  1.00 11.54           C  
ATOM    889  O   GLY B  71       9.162   3.980   6.495  1.00 11.54           O  
ATOM    890  N   THR B  72       8.351   6.027   6.984  1.00  0.02           N  
ATOM    891  CA  THR B  72       9.451   6.797   6.376  1.00  0.02           C  
ATOM    892  C   THR B  72      10.304   7.411   7.481  1.00  0.02           C  
ATOM    893  O   THR B  72       9.788   8.007   8.423  1.00  0.02           O  
ATOM    894  CB  THR B  72       8.918   7.873   5.439  1.00  0.02           C  
ATOM    895  OG1 THR B  72       8.196   7.240   4.378  1.00  0.02           O  
ATOM    896  CG2 THR B  72      10.047   8.703   4.847  1.00  0.02           C  
ATOM    897  N   VAL B  73      11.609   7.212   7.402  1.00 25.88           N  
ATOM    898  CA  VAL B  73      12.493   7.793   8.391  1.00 25.88           C  
ATOM    899  C   VAL B  73      13.609   8.497   7.660  1.00 25.88           C  
ATOM    900  O   VAL B  73      14.280   7.909   6.804  1.00 25.88           O  
ATOM    901  CB  VAL B  73      13.058   6.754   9.385  1.00 25.88           C  
ATOM    902  CG1 VAL B  73      13.976   7.435  10.412  1.00 25.88           C  
ATOM    903  CG2 VAL B  73      11.943   6.034  10.091  1.00 25.88           C  
ATOM    904  N   GLN B  74      13.761   9.773   7.997  1.00  4.20           N  
ATOM    905  CA  GLN B  74      14.751  10.656   7.402  1.00  4.20           C  
ATOM    906  C   GLN B  74      14.690  10.602   5.881  1.00  4.20           C  
ATOM    907  O   GLN B  74      15.720  10.610   5.209  1.00  4.20           O  
ATOM    908  CB  GLN B  74      16.150  10.343   7.936  1.00  4.20           C  
ATOM    909  CG  GLN B  74      16.260  10.503   9.447  1.00  4.20           C  
ATOM    910  CD  GLN B  74      17.683  10.389   9.953  1.00  4.20           C  
ATOM    911  OE1 GLN B  74      18.285   9.317   9.914  1.00  4.20           O  
ATOM    912  NE2 GLN B  74      18.225  11.500  10.444  1.00  4.20           N  
ATOM    913  N   GLY B  75      13.469  10.529   5.353  1.00  0.01           N  
ATOM    914  CA  GLY B  75      13.244  10.614   3.918  1.00  0.01           C  
ATOM    915  C   GLY B  75      13.472   9.329   3.146  1.00  0.01           C  
ATOM    916  O   GLY B  75      13.419   9.332   1.925  1.00  0.01           O  
ATOM    917  N   ARG B  76      13.750   8.226   3.833  1.00 14.31           N  
ATOM    918  CA  ARG B  76      13.683   6.940   3.164  1.00 14.31           C  
ATOM    919  C   ARG B  76      12.446   6.205   3.623  1.00 14.31           C  
ATOM    920  O   ARG B  76      12.244   6.031   4.821  1.00 14.31           O  
ATOM    921  CB  ARG B  76      14.913   6.084   3.413  1.00 14.31           C  
ATOM    922  CG  ARG B  76      14.868   4.778   2.609  1.00 14.31           C  
ATOM    923  CD  ARG B  76      16.101   3.973   2.858  1.00 14.31           C  
ATOM    924  NE  ARG B  76      16.115   2.670   2.186  1.00 14.31           N  
ATOM    925  CZ  ARG B  76      16.608   2.456   0.967  1.00 14.31           C  
ATOM    926  NH1 ARG B  76      17.087   3.468   0.243  1.00 14.31           N  
ATOM    927  NH2 ARG B  76      16.613   1.218   0.467  1.00 14.31           N  
ATOM    928  N   LYS B  77      11.620   5.800   2.662  1.00  0.03           N  
ATOM    929  CA  LYS B  77      10.421   5.005   2.913  1.00  0.03           C  
ATOM    930  C   LYS B  77      10.841   3.540   3.093  1.00  0.03           C  
ATOM    931  O   LYS B  77      11.543   2.984   2.236  1.00  0.03           O  
ATOM    932  CB  LYS B  77       9.430   5.172   1.752  1.00  0.03           C  
ATOM    933  CG  LYS B  77       8.128   4.375   1.893  1.00  0.03           C  
ATOM    934  CD  LYS B  77       7.381   4.270   0.572  1.00  0.03           C  
ATOM    935  CE  LYS B  77       6.671   5.562   0.230  1.00  0.03           C  
ATOM    936  NZ  LYS B  77       6.193   5.591  -1.185  1.00  0.03           N  
ATOM    937  N   TYR B  78      10.462   2.936   4.220  1.00 10.49           N  
ATOM    938  CA  TYR B  78      10.774   1.527   4.487  1.00 10.49           C  
ATOM    939  C   TYR B  78       9.492   0.765   4.364  1.00 10.49           C  
ATOM    940  O   TYR B  78       9.465  -0.381   3.915  1.00 10.49           O  
ATOM    941  CB  TYR B  78      11.363   1.318   5.889  1.00 10.49           C  
ATOM    942  CG  TYR B  78      12.669   2.020   6.050  1.00 10.49           C  
ATOM    943  CD1 TYR B  78      13.858   1.395   5.687  1.00 10.49           C  
ATOM    944  CD2 TYR B  78      12.724   3.342   6.503  1.00 10.49           C  
ATOM    945  CE1 TYR B  78      15.069   2.052   5.790  1.00 10.49           C  
ATOM    946  CE2 TYR B  78      13.919   3.999   6.626  1.00 10.49           C  
ATOM    947  CZ  TYR B  78      15.103   3.347   6.272  1.00 10.49           C  
ATOM    948  OH  TYR B  78      16.314   4.009   6.383  1.00 10.49           O  
ATOM    949  N   PHE B  79       8.429   1.431   4.778  1.00 24.98           N  
ATOM    950  CA  PHE B  79       7.083   0.910   4.643  1.00 24.98           C  
ATOM    951  C   PHE B  79       6.103   2.061   4.620  1.00 24.98           C  
ATOM    952  O   PHE B  79       6.494   3.224   4.690  1.00 24.98           O  
ATOM    953  CB  PHE B  79       6.764  -0.162   5.709  1.00 24.98           C  
ATOM    954  CG  PHE B  79       6.855   0.316   7.143  1.00 24.98           C  
ATOM    955  CD1 PHE B  79       8.073   0.308   7.821  1.00 24.98           C  
ATOM    956  CD2 PHE B  79       5.708   0.732   7.822  1.00 24.98           C  
ATOM    957  CE1 PHE B  79       8.158   0.740   9.156  1.00 24.98           C  
ATOM    958  CE2 PHE B  79       5.773   1.145   9.160  1.00 24.98           C  
ATOM    959  CZ  PHE B  79       7.016   1.158   9.826  1.00 24.98           C  
ATOM    960  N   THR B  80       4.830   1.737   4.470  1.00  0.30           N  
ATOM    961  CA  THR B  80       3.803   2.747   4.421  1.00  0.30           C  
ATOM    962  C   THR B  80       2.724   2.398   5.441  1.00  0.30           C  
ATOM    963  O   THR B  80       2.191   1.282   5.451  1.00  0.30           O  
ATOM    964  CB  THR B  80       3.242   2.883   3.009  1.00  0.30           C  
ATOM    965  OG1 THR B  80       4.326   3.197   2.130  1.00  0.30           O  
ATOM    966  CG2 THR B  80       2.218   4.005   2.941  1.00  0.30           C  
ATOM    967  N   CYS B  81       2.442   3.360   6.315  1.00  0.14           N  
ATOM    968  CA  CYS B  81       1.312   3.269   7.236  1.00  0.14           C  
ATOM    969  C   CYS B  81       0.876   4.682   7.618  1.00  0.14           C  
ATOM    970  O   CYS B  81       1.517   5.668   7.230  1.00  0.14           O  
ATOM    971  CB  CYS B  81       1.695   2.480   8.497  1.00  0.14           C  
ATOM    972  SG  CYS B  81       2.999   3.239   9.452  1.00  0.14           S  
ATOM    973  N   ASP B  82      -0.201   4.769   8.392  1.00  1.66           N  
ATOM    974  CA  ASP B  82      -0.695   6.050   8.887  1.00  1.66           C  
ATOM    975  C   ASP B  82       0.276   6.659   9.890  1.00  1.66           C  
ATOM    976  O   ASP B  82       1.054   5.947  10.530  1.00  1.66           O  
ATOM    977  CB  ASP B  82      -2.082   5.884   9.514  1.00  1.66           C  
ATOM    978  CG  ASP B  82      -3.152   5.584   8.484  1.00  1.66           C  
ATOM    979  OD1 ASP B  82      -2.968   5.954   7.302  1.00  1.66           O  
ATOM    980  OD2 ASP B  82      -4.186   4.987   8.857  1.00  1.66           O  
ATOM    981  N   GLU B  83       0.333   7.641  10.002  1.00  4.51           N  
ATOM    982  CA  GLU B  83       1.209   8.370  10.902  1.00  4.51           C  
ATOM    983  C   GLU B  83       0.951   7.969  12.353  1.00  4.51           C  
ATOM    984  O   GLU B  83      -0.197   7.872  12.776  1.00  4.51           O  
ATOM    985  CB  GLU B  83       0.991   9.876  10.725  1.00  4.51           C  
ATOM    986  CG  GLU B  83       1.975  10.736  11.491  1.00  4.51           C  
ATOM    987  CD  GLU B  83       3.406  10.510  11.026  1.00  4.51           C  
ATOM    988  OE1 GLU B  83       3.645  10.601   9.800  1.00  4.51           O  
ATOM    989  OE2 GLU B  83       4.285  10.237  11.882  1.00  4.51           O  
ATOM    990  N   GLY B  84       2.078   7.932  13.007  1.00  0.08           N  
ATOM    991  CA  GLY B  84       2.109   7.443  14.386  1.00  0.08           C  
ATOM    992  C   GLY B  84       1.883   5.954  14.593  1.00  0.08           C  
ATOM    993  O   GLY B  84       1.728   5.507  15.724  1.00  0.08           O  
ATOM    994  N   HIS B  85       1.880   5.179  13.512  1.00  9.75           N  
ATOM    995  CA  HIS B  85       1.644   3.731  13.598  1.00  9.75           C  
ATOM    996  C   HIS B  85       2.910   2.922  13.430  1.00  9.75           C  
ATOM    997  O   HIS B  85       2.936   1.741  13.760  1.00  9.75           O  
ATOM    998  CB  HIS B  85       0.624   3.283  12.549  1.00  9.75           C  
ATOM    999  CG  HIS B  85      -0.790   3.547  12.943  1.00  9.75           C  
ATOM   1000  ND1 HIS B  85      -1.608   2.569  13.460  1.00  9.75           N  
ATOM   1001  CD2 HIS B  85      -1.529   4.682  12.918  1.00  9.75           C  
ATOM   1002  CE1 HIS B  85      -2.795   3.085  13.727  1.00  9.75           C  
ATOM   1003  NE2 HIS B  85      -2.770   4.367  13.415  1.00  9.75           N  
ATOM   1004  N   GLY B  86       3.952   3.556  12.905  1.00  1.94           N  
ATOM   1005  CA  GLY B  86       5.174   2.854  12.570  1.00  1.94           C  
ATOM   1006  C   GLY B  86       6.183   2.950  13.700  1.00  1.94           C  
ATOM   1007  O   GLY B  86       6.317   3.999  14.357  1.00  1.94           O  
ATOM   1008  N   ILE B  87       6.852   1.835  13.951  1.00 30.11           N  
ATOM   1009  CA  ILE B  87       7.976   1.793  14.883  1.00 30.11           C  
ATOM   1010  C   ILE B  87       9.057   0.970  14.256  1.00 30.11           C  
ATOM   1011  O   ILE B  87       8.786   0.122  13.420  1.00 30.11           O  
ATOM   1012  CB  ILE B  87       7.614   1.137  16.231  1.00 30.11           C  
ATOM   1013  CG1 ILE B  87       6.946  -0.219  16.002  1.00 30.11           C  
ATOM   1014  CG2 ILE B  87       6.745   2.080  17.060  1.00 30.11           C  
ATOM   1015  CD1 ILE B  87       6.878  -1.092  17.243  1.00 30.11           C  
ATOM   1016  N   PHE B  88      10.304   1.238  14.638  1.00  0.60           N  
ATOM   1017  CA  PHE B  88      11.376   0.331  14.296  1.00  0.60           C  
ATOM   1018  C   PHE B  88      11.973  -0.206  15.582  1.00  0.60           C  
ATOM   1019  O   PHE B  88      12.347   0.551  16.467  1.00  0.60           O  
ATOM   1020  CB  PHE B  88      12.472   1.038  13.499  1.00  0.60           C  
ATOM   1021  CG  PHE B  88      12.112   1.278  12.061  1.00  0.60           C  
ATOM   1022  CD1 PHE B  88      12.351   0.303  11.090  1.00  0.60           C  
ATOM   1023  CD2 PHE B  88      11.554   2.486  11.677  1.00  0.60           C  
ATOM   1024  CE1 PHE B  88      12.041   0.542   9.755  1.00  0.60           C  
ATOM   1025  CE2 PHE B  88      11.234   2.722  10.353  1.00  0.60           C  
ATOM   1026  CZ  PHE B  88      11.480   1.745   9.398  1.00  0.60           C  
ATOM   1027  N   VAL B  89      12.061  -1.521  15.669  1.00 21.89           N  
ATOM   1028  CA  VAL B  89      12.537  -2.172  16.871  1.00 21.89           C  
ATOM   1029  C   VAL B  89      13.551  -3.219  16.459  1.00 21.89           C  
ATOM   1030  O   VAL B  89      13.669  -3.555  15.266  1.00 21.89           O  
ATOM   1031  CB  VAL B  89      11.375  -2.849  17.641  1.00 21.89           C  
ATOM   1032  CG1 VAL B  89      10.433  -1.793  18.234  1.00 21.89           C  
ATOM   1033  CG2 VAL B  89      10.617  -3.882  16.717  1.00 21.89           C  
ATOM   1034  N   ARG B  90      14.275  -3.746  17.442  1.00 10.70           N  
ATOM   1035  CA  ARG B  90      15.078  -4.943  17.235  1.00 10.70           C  
ATOM   1036  C   ARG B  90      14.157  -6.139  17.184  1.00 10.70           C  
ATOM   1037  O   ARG B  90      13.092  -6.127  17.801  1.00 10.70           O  
ATOM   1038  CB  ARG B  90      16.055  -5.134  18.399  1.00 10.70           C  
ATOM   1039  CG  ARG B  90      17.055  -4.027  18.517  1.00 10.70           C  
ATOM   1040  CD  ARG B  90      18.132  -4.460  19.465  1.00 10.70           C  
ATOM   1041  NE  ARG B  90      19.015  -3.356  19.808  1.00 10.70           N  
ATOM   1042  CZ  ARG B  90      20.067  -3.478  20.600  1.00 10.70           C  
ATOM   1043  NH1 ARG B  90      20.360  -4.670  21.110  1.00 10.70           N  
ATOM   1044  NH2 ARG B  90      20.822  -2.412  20.877  1.00 10.70           N  
ATOM   1045  N   GLN B  91      14.555  -7.195  16.485  1.00  0.02           N  
ATOM   1046  CA  GLN B  91      13.644  -8.324  16.373  1.00  0.02           C  
ATOM   1047  C   GLN B  91      13.384  -8.984  17.732  1.00  0.02           C  
ATOM   1048  O   GLN B  91      12.326  -9.571  17.948  1.00  0.02           O  
ATOM   1049  CB  GLN B  91      14.134  -9.356  15.348  1.00  0.02           C  
ATOM   1050  CG  GLN B  91      15.449  -9.989  15.662  1.00  0.02           C  
ATOM   1051  CD  GLN B  91      16.027 -10.694  14.446  1.00  0.02           C  
ATOM   1052  OE1 GLN B  91      15.284 -11.168  13.578  1.00  0.02           O  
ATOM   1053  NE2 GLN B  91      17.351 -10.750  14.368  1.00  0.02           N  
ATOM   1054  N   SER B  92      14.352  -8.877  18.635  1.00  6.59           N  
ATOM   1055  CA  SER B  92      14.252  -9.459  19.967  1.00  6.59           C  
ATOM   1056  C   SER B  92      13.268  -8.666  20.854  1.00  6.59           C  
ATOM   1057  O   SER B  92      12.988  -9.069  21.981  1.00  6.59           O  
ATOM   1058  CB  SER B  92      15.632  -9.501  20.632  1.00  6.59           C  
ATOM   1059  OG  SER B  92      16.219  -8.203  20.697  1.00  6.59           O  
ATOM   1060  N   GLN B  93      12.751  -7.549  20.328  1.00  0.41           N  
ATOM   1061  CA  GLN B  93      11.883  -6.649  21.085  1.00  0.41           C  
ATOM   1062  C   GLN B  93      10.417  -6.839  20.778  1.00  0.41           C  
ATOM   1063  O   GLN B  93       9.548  -6.178  21.365  1.00  0.41           O  
ATOM   1064  CB  GLN B  93      12.308  -5.210  20.849  1.00  0.41           C  
ATOM   1065  CG  GLN B  93      13.607  -4.929  21.547  1.00  0.41           C  
ATOM   1066  CD  GLN B  93      14.128  -3.524  21.338  1.00  0.41           C  
ATOM   1067  OE1 GLN B  93      13.956  -2.938  20.271  1.00  0.41           O  
ATOM   1068  NE2 GLN B  93      14.778  -2.970  22.369  1.00  0.41           N  
ATOM   1069  N   ILE B  94      10.150  -7.753  19.848  1.00  7.60           N  
ATOM   1070  CA  ILE B  94       8.801  -8.060  19.439  1.00  7.60           C  
ATOM   1071  C   ILE B  94       8.672  -9.554  19.486  1.00  7.60           C  
ATOM   1072  O   ILE B  94       9.665 -10.266  19.362  1.00  7.60           O  
ATOM   1073  CB  ILE B  94       8.436  -7.478  18.048  1.00  7.60           C  
ATOM   1074  CG1 ILE B  94       9.575  -7.662  17.047  1.00  7.60           C  
ATOM   1075  CG2 ILE B  94       8.004  -5.991  18.170  1.00  7.60           C  
ATOM   1076  CD1 ILE B  94       9.162  -7.295  15.617  1.00  7.60           C  
ATOM   1077  N   GLN B  95       7.454 -10.028  19.719  1.00  0.02           N  
ATOM   1078  CA  GLN B  95       7.209 -11.440  19.813  1.00  0.02           C  
ATOM   1079  C   GLN B  95       6.091 -11.782  18.848  1.00  0.02           C  
ATOM   1080  O   GLN B  95       5.071 -11.090  18.834  1.00  0.02           O  
ATOM   1081  CB  GLN B  95       6.796 -11.763  21.239  1.00  0.02           C  
ATOM   1082  CG  GLN B  95       6.783 -13.214  21.574  1.00  0.02           C  
ATOM   1083  CD  GLN B  95       6.586 -13.406  23.062  1.00  0.02           C  
ATOM   1084  OE1 GLN B  95       7.010 -12.565  23.865  1.00  0.02           O  
ATOM   1085  NE2 GLN B  95       5.931 -14.505  23.443  1.00  0.02           N  
ATOM   1086  N   VAL B  96       6.293 -12.811  18.022  1.00 33.82           N  
ATOM   1087  CA  VAL B  96       5.238 -13.283  17.115  1.00 33.82           C  
ATOM   1088  C   VAL B  96       4.162 -13.966  17.946  1.00 33.82           C  
ATOM   1089  O   VAL B  96       4.472 -14.824  18.774  1.00 33.82           O  
ATOM   1090  CB  VAL B  96       5.779 -14.260  16.033  1.00 33.82           C  
ATOM   1091  CG1 VAL B  96       4.621 -14.929  15.280  1.00 33.82           C  
ATOM   1092  CG2 VAL B  96       6.712 -13.542  15.072  1.00 33.82           C  
ATOM   1093  N   PHE B  97       2.904 -13.580  17.744  1.00  0.00           N  
ATOM   1094  CA  PHE B  97       1.811 -14.134  18.541  1.00  0.00           C  
ATOM   1095  C   PHE B  97       0.717 -14.757  17.669  1.00  0.00           C  
ATOM   1096  O   PHE B  97       0.543 -14.372  16.513  1.00  0.00           O  
ATOM   1097  CB  PHE B  97       1.233 -13.071  19.486  1.00  0.00           C  
ATOM   1098  CG  PHE B  97       0.370 -12.052  18.802  1.00  0.00           C  
ATOM   1099  CD1 PHE B  97       0.919 -10.878  18.318  1.00  0.00           C  
ATOM   1100  CD2 PHE B  97      -1.003 -12.267  18.648  1.00  0.00           C  
ATOM   1101  CE1 PHE B  97       0.125  -9.930  17.679  1.00  0.00           C  
ATOM   1102  CE2 PHE B  97      -1.812 -11.334  18.010  1.00  0.00           C  
ATOM   1103  CZ  PHE B  97      -1.248 -10.162  17.521  1.00  0.00           C  
HETATM 1104  O   HOH B 112      20.866  -0.882   9.706  1.00 10.62           O  
HETATM 1105  O   HOH B 113       4.907  -8.582  26.443  1.00 29.12           O  
HETATM 1106  O   HOH B 114      11.613  -6.303   4.561  1.00 15.96           O  
HETATM 1107  O   HOH B 115      10.142   3.545  16.390  1.00 12.39           O  
HETATM 1108  O   HOH B 116      13.541  -7.631  24.330  1.00 12.74           O  
HETATM 1109  O   HOH B 117      -1.591   2.489   9.223  1.00 35.06           O  
HETATM 1110  O   HOH B 118      16.952  -7.001  14.973  1.00 12.71           O  
HETATM 1111  O   HOH B 119       2.103 -14.155  12.738  1.00 27.18           O  
HETATM 1112  O   HOH B 120      21.528  -6.575  14.112  1.00 13.98           O  
HETATM 1113  O   HOH B 121      -1.062  -3.446  11.814  1.00 26.99           O  
HETATM 1114  O   HOH B 122      -4.366  -4.469  18.397  1.00 19.81           O  
HETATM 1115  O   HOH B 123      10.899   6.440  14.178  1.00 27.26           O  
HETATM 1116  O   HOH B 124      15.521  -0.313   2.689  1.00 24.95           O  
HETATM 1117  O   HOH B 125       8.629  -2.455  26.899  1.00 16.06           O  
HETATM 1118  O   HOH B 126       5.796   5.846   4.664  1.00 29.69           O  
HETATM 1119  O   HOH B 127      16.796  -0.017  -2.079  1.00 34.62           O  
HETATM 1120  O   HOH B 128      23.710   4.142   9.887  1.00 28.58           O  
HETATM 1121  O   HOH B 129      -2.554  -3.520  20.371  1.00 23.06           O  
HETATM 1122  O   HOH B 130      12.501   5.901  -0.189  1.00 28.09           O  
HETATM 1123  O   HOH B 131      12.477  11.306   9.962  1.00 41.49           O  
HETATM 1124  O   HOH B 132      16.286   6.336   7.283  1.00 17.82           O  
HETATM 1125  O   HOH B 133      -0.997  -1.156  18.306  1.00 16.92           O  
HETATM 1126  O   HOH B 134      16.298  -6.478  22.653  1.00 33.19           O  
HETATM 1127  O   HOH B 135      10.578 -10.793   5.789  1.00 27.79           O  
HETATM 1128  O   HOH B 136      12.392 -12.022   7.424  1.00 31.70           O  
HETATM 1129  O   HOH B 137       9.241  -5.235   3.450  1.00 20.75           O  
HETATM 1130  O   HOH B 138       0.266 -12.951   9.699  1.00 27.12           O  
HETATM 1131  O   HOH B 139       6.454 -12.597   4.149  1.00 31.91           O  
HETATM 1132  O   HOH B 140      13.531 -12.592  13.765  1.00 35.58           O  
HETATM 1133  O   HOH B 141       4.037 -15.517  11.524  1.00 35.19           O  
HETATM 1134  O   HOH B 142      13.107   0.003   1.277  1.00 38.04           O  
HETATM 1135  O   HOH B 143      24.414   2.343  14.828  1.00 26.18           O  
HETATM 1136  O   HOH B 144      23.401  -0.038  16.157  1.00 26.94           O  
HETATM 1137  O   HOH B 145       3.976  -0.847   3.949  1.00 31.82           O  
HETATM 1138  O   HOH B 146      11.386 -11.918  18.531  1.00 37.44           O  
HETATM 1139  O   HOH B 147      -3.481 -11.275  15.011  1.00 32.67           O  
HETATM 1140  O   HOH B 148      -2.330  -1.201  20.993  1.00 33.12           O  
HETATM 1141  O   HOH B 149       6.149 -16.435   9.434  1.00 42.06           O  
HETATM 1142  O   HOH B 150       4.305  -0.993   1.479  1.00 57.29           O  
HETATM 1143  O   HOH B 151      19.201 -12.197   9.603  1.00 35.51           O  
HETATM 1144  O   HOH B 152      25.693   5.038   9.428  1.00 30.27           O  
HETATM 1145  O   HOH B 153      18.264   7.806   7.891  1.00 27.24           O  
HETATM 1146  O   HOH B 154      24.598  -0.961   6.756  1.00 17.49           O  
HETATM 1147  O   HOH B 155      23.019   0.318   8.075  1.00 22.71           O  
HETATM 1148  O   HOH B 156      -2.125 -15.290  16.205  1.00 41.47           O  
TER    1149      HOH B 156                                                       
END   
