# Supplementary material for: Hybrid Approach to Protein–Protein Complex Affinity Prediction Based on Language Models and Molecular Dynamics
Source: Int J Mol Sci. 2026 Jun 30;27(13):5925. doi: 10.3390/ijms27135925 (PMC13361561; doi:10.3390/ijms27135925)
Supplement: Supplementary file 1 [file ijms-27-05925-s001.zip › S3 attention_complex_1uti_S.pdb]

ATOM      1  N   VAL A   1       0.121  12.330  10.741  1.00  0.06           N  
ATOM      2  CA  VAL A   1       0.617  11.452   9.636  1.00  0.06           C  
ATOM      3  C   VAL A   1      -0.418  10.374   9.332  1.00  0.06           C  
ATOM      4  O   VAL A   1      -0.812   9.630  10.226  1.00  0.06           O  
ATOM      5  CB  VAL A   1       1.956  10.769  10.005  1.00  0.06           C  
ATOM      6  CG1 VAL A   1       2.399   9.791   8.902  1.00  0.06           C  
ATOM      7  CG2 VAL A   1       3.030  11.815  10.257  1.00  0.06           C  
ATOM      8  N   ARG A   2      -0.849  10.296   8.074  1.00  0.09           N  
ATOM      9  CA  ARG A   2      -1.880   9.340   7.656  1.00  0.09           C  
ATOM     10  C   ARG A   2      -1.306   8.161   6.867  1.00  0.09           C  
ATOM     11  O   ARG A   2      -1.841   7.056   6.926  1.00  0.09           O  
ATOM     12  CB  ARG A   2      -2.936  10.041   6.802  1.00  0.09           C  
ATOM     13  CG  ARG A   2      -3.711  11.139   7.532  1.00  0.09           C  
ATOM     14  CD  ARG A   2      -5.020  10.673   8.152  1.00  0.09           C  
ATOM     15  NE  ARG A   2      -4.808   9.701   9.223  1.00  0.09           N  
ATOM     16  CZ  ARG A   2      -4.357   9.991  10.443  1.00  0.09           C  
ATOM     17  NH1 ARG A   2      -4.057  11.242  10.792  1.00  0.09           N  
ATOM     18  NH2 ARG A   2      -4.201   9.018  11.331  1.00  0.09           N  
ATOM     19  N   TRP A   3      -0.243   8.415   6.110  1.00 13.14           N  
ATOM     20  CA  TRP A   3       0.351   7.422   5.221  1.00 13.14           C  
ATOM     21  C   TRP A   3       1.870   7.484   5.327  1.00 13.14           C  
ATOM     22  O   TRP A   3       2.436   8.555   5.453  1.00 13.14           O  
ATOM     23  CB  TRP A   3      -0.092   7.687   3.774  1.00 13.14           C  
ATOM     24  CG  TRP A   3      -1.551   7.675   3.593  1.00 13.14           C  
ATOM     25  CD1 TRP A   3      -2.376   8.745   3.474  1.00 13.14           C  
ATOM     26  CD2 TRP A   3      -2.375   6.516   3.518  1.00 13.14           C  
ATOM     27  NE1 TRP A   3      -3.678   8.322   3.338  1.00 13.14           N  
ATOM     28  CE2 TRP A   3      -3.703   6.953   3.358  1.00 13.14           C  
ATOM     29  CE3 TRP A   3      -2.126   5.142   3.572  1.00 13.14           C  
ATOM     30  CZ2 TRP A   3      -4.774   6.063   3.247  1.00 13.14           C  
ATOM     31  CZ3 TRP A   3      -3.184   4.264   3.464  1.00 13.14           C  
ATOM     32  CH2 TRP A   3      -4.490   4.727   3.301  1.00 13.14           C  
ATOM     33  N   ALA A   4       2.524   6.330   5.278  1.00  0.19           N  
ATOM     34  CA  ALA A   4       3.983   6.272   5.317  1.00  0.19           C  
ATOM     35  C   ALA A   4       4.463   5.098   4.483  1.00  0.19           C  
ATOM     36  O   ALA A   4       3.787   4.083   4.383  1.00  0.19           O  
ATOM     37  CB  ALA A   4       4.471   6.142   6.754  1.00  0.19           C  
ATOM     38  N   ARG A   5       5.632   5.244   3.873  1.00  4.01           N  
ATOM     39  CA  ARG A   5       6.182   4.206   3.013  1.00  4.01           C  
ATOM     40  C   ARG A   5       7.334   3.483   3.702  1.00  4.01           C  
ATOM     41  O   ARG A   5       8.223   4.124   4.261  1.00  4.01           O  
ATOM     42  CB  ARG A   5       6.664   4.838   1.708  1.00  4.01           C  
ATOM     43  CG  ARG A   5       7.227   3.873   0.701  1.00  4.01           C  
ATOM     44  CD  ARG A   5       7.364   4.456  -0.692  1.00  4.01           C  
ATOM     45  NE  ARG A   5       7.069   3.449  -1.704  1.00  4.01           N  
ATOM     46  CZ  ARG A   5       7.970   2.767  -2.407  1.00  4.01           C  
ATOM     47  NH1 ARG A   5       9.277   2.934  -2.222  1.00  4.01           N  
ATOM     48  NH2 ARG A   5       7.550   1.881  -3.294  1.00  4.01           N  
ATOM     49  N   ALA A   6       7.322   2.154   3.647  1.00  1.57           N  
ATOM     50  CA  ALA A   6       8.354   1.344   4.287  1.00  1.57           C  
ATOM     51  C   ALA A   6       9.703   1.552   3.610  1.00  1.57           C  
ATOM     52  O   ALA A   6       9.828   1.430   2.396  1.00  1.57           O  
ATOM     53  CB  ALA A   6       7.981  -0.119   4.251  1.00  1.57           C  
ATOM     54  N   LEU A   7      10.705   1.884   4.409  1.00  4.99           N  
ATOM     55  CA  LEU A   7      12.072   2.069   3.937  1.00  4.99           C  
ATOM     56  C   LEU A   7      12.847   0.759   3.922  1.00  4.99           C  
ATOM     57  O   LEU A   7      13.804   0.615   3.166  1.00  4.99           O  
ATOM     58  CB  LEU A   7      12.800   3.067   4.832  1.00  4.99           C  
ATOM     59  CG  LEU A   7      12.278   4.503   4.811  1.00  4.99           C  
ATOM     60  CD1 LEU A   7      12.947   5.321   5.911  1.00  4.99           C  
ATOM     61  CD2 LEU A   7      12.492   5.146   3.448  1.00  4.99           C  
ATOM     62  N   TYR A   8      12.453  -0.172   4.791  1.00 99.90           N  
ATOM     63  CA  TYR A   8      13.109  -1.470   4.946  1.00 99.90           C  
ATOM     64  C   TYR A   8      12.058  -2.544   5.205  1.00 99.90           C  
ATOM     65  O   TYR A   8      10.959  -2.243   5.653  1.00 99.90           O  
ATOM     66  CB  TYR A   8      14.083  -1.447   6.138  1.00 99.90           C  
ATOM     67  CG  TYR A   8      14.967  -0.224   6.171  1.00 99.90           C  
ATOM     68  CD1 TYR A   8      16.128  -0.164   5.408  1.00 99.90           C  
ATOM     69  CD2 TYR A   8      14.632   0.881   6.943  1.00 99.90           C  
ATOM     70  CE1 TYR A   8      16.932   0.954   5.423  1.00 99.90           C  
ATOM     71  CE2 TYR A   8      15.427   2.006   6.962  1.00 99.90           C  
ATOM     72  CZ  TYR A   8      16.580   2.036   6.200  1.00 99.90           C  
ATOM     73  OH  TYR A   8      17.382   3.151   6.205  1.00 99.90           O  
ATOM     74  N   ASP A   9      12.396  -3.800   4.931  1.00  0.01           N  
ATOM     75  CA  ASP A   9      11.579  -4.922   5.387  1.00  0.01           C  
ATOM     76  C   ASP A   9      11.547  -4.901   6.908  1.00  0.01           C  
ATOM     77  O   ASP A   9      12.576  -4.698   7.547  1.00  0.01           O  
ATOM     78  CB  ASP A   9      12.190  -6.270   4.988  1.00  0.01           C  
ATOM     79  CG  ASP A   9      12.241  -6.499   3.492  1.00  0.01           C  
ATOM     80  OD1 ASP A   9      11.575  -5.785   2.717  1.00  0.01           O  
ATOM     81  OD2 ASP A   9      12.937  -7.418   3.009  1.00  0.01           O  
ATOM     82  N   PHE A  10      10.375  -5.125   7.487  1.00  6.62           N  
ATOM     83  CA  PHE A  10      10.250  -5.299   8.930  1.00  6.62           C  
ATOM     84  C   PHE A  10       9.556  -6.630   9.201  1.00  6.62           C  
ATOM     85  O   PHE A  10       8.476  -6.880   8.679  1.00  6.62           O  
ATOM     86  CB  PHE A  10       9.466  -4.146   9.557  1.00  6.62           C  
ATOM     87  CG  PHE A  10       9.103  -4.389  10.997  1.00  6.62           C  
ATOM     88  CD1 PHE A  10      10.087  -4.602  11.944  1.00  6.62           C  
ATOM     89  CD2 PHE A  10       7.779  -4.430  11.399  1.00  6.62           C  
ATOM     90  CE1 PHE A  10       9.760  -4.842  13.269  1.00  6.62           C  
ATOM     91  CE2 PHE A  10       7.448  -4.680  12.726  1.00  6.62           C  
ATOM     92  CZ  PHE A  10       8.438  -4.888  13.657  1.00  6.62           C  
ATOM     93  N   GLU A  11      10.201  -7.474  10.002  1.00  1.00           N  
ATOM     94  CA  GLU A  11       9.656  -8.771  10.380  1.00  1.00           C  
ATOM     95  C   GLU A  11       8.940  -8.643  11.718  1.00  1.00           C  
ATOM     96  O   GLU A  11       9.556  -8.295  12.725  1.00  1.00           O  
ATOM     97  CB  GLU A  11      10.785  -9.792  10.510  1.00  1.00           C  
ATOM     98  CG  GLU A  11      10.315 -11.230  10.610  1.00  1.00           C  
ATOM     99  CD  GLU A  11       9.862 -11.803   9.278  1.00  1.00           C  
ATOM    100  OE1 GLU A  11      10.385 -11.386   8.224  1.00  1.00           O  
ATOM    101  OE2 GLU A  11       8.974 -12.675   9.287  1.00  1.00           O  
ATOM    102  N   ALA A  12       7.648  -8.945  11.734  1.00  0.89           N  
ATOM    103  CA  ALA A  12       6.880  -8.960  12.974  1.00  0.89           C  
ATOM    104  C   ALA A  12       7.292 -10.179  13.787  1.00  0.89           C  
ATOM    105  O   ALA A  12       7.229 -11.313  13.294  1.00  0.89           O  
ATOM    106  CB  ALA A  12       5.397  -9.016  12.674  1.00  0.89           C  
ATOM    107  N   LEU A  13       7.707  -9.942  15.030  1.00 60.00           N  
ATOM    108  CA  LEU A  13       8.145 -11.002  15.938  1.00 60.00           C  
ATOM    109  C   LEU A  13       7.261 -11.159  17.170  1.00 60.00           C  
ATOM    110  O   LEU A  13       7.422 -12.119  17.913  1.00 60.00           O  
ATOM    111  CB  LEU A  13       9.584 -10.752  16.376  1.00 60.00           C  
ATOM    112  CG  LEU A  13      10.607 -10.593  15.250  1.00 60.00           C  
ATOM    113  CD1 LEU A  13      11.976 -10.336  15.844  1.00 60.00           C  
ATOM    114  CD2 LEU A  13      10.650 -11.815  14.345  1.00 60.00           C  
ATOM    115  N   GLU A  14       6.342 -10.221  17.386  1.00 90.03           N  
ATOM    116  CA  GLU A  14       5.366 -10.300  18.476  1.00 90.03           C  
ATOM    117  C   GLU A  14       3.948 -10.141  17.923  1.00 90.03           C  
ATOM    118  O   GLU A  14       3.750  -9.687  16.791  1.00 90.03           O  
ATOM    119  CB  GLU A  14       5.702  -9.280  19.578  1.00 90.03           C  
ATOM    120  CG  GLU A  14       7.079  -9.559  20.178  1.00 90.03           C  
ATOM    121  CD  GLU A  14       7.383  -8.864  21.496  1.00 90.03           C  
ATOM    122  OE1 GLU A  14       6.546  -8.096  22.018  1.00 90.03           O  
ATOM    123  OE2 GLU A  14       8.501  -9.081  22.016  1.00 90.03           O  
ATOM    124  N   GLU A  15       2.965 -10.551  18.721  1.00 50.00           N  
ATOM    125  CA  GLU A  15       1.577 -10.656  18.265  1.00 50.00           C  
ATOM    126  C   GLU A  15       0.994  -9.320  17.809  1.00 50.00           C  
ATOM    127  O   GLU A  15       0.164  -9.261  16.901  1.00 50.00           O  
ATOM    128  CB  GLU A  15       0.717 -11.234  19.394  1.00 50.00           C  
ATOM    129  CG  GLU A  15      -0.668 -11.691  18.981  1.00 50.00           C  
ATOM    130  CD  GLU A  15      -0.945 -13.121  19.406  1.00 50.00           C  
ATOM    131  OE1 GLU A  15      -0.838 -14.026  18.551  1.00 50.00           O  
ATOM    132  OE2 GLU A  15      -1.257 -13.343  20.598  1.00 50.00           O  
ATOM    133  N   ASP A  16       1.467  -8.253  18.434  1.00 72.76           N  
ATOM    134  CA  ASP A  16       0.952  -6.913  18.185  1.00 72.76           C  
ATOM    135  C   ASP A  16       1.707  -6.154  17.090  1.00 72.76           C  
ATOM    136  O   ASP A  16       1.441  -4.979  16.887  1.00 72.76           O  
ATOM    137  CB  ASP A  16       0.948  -6.111  19.486  1.00 72.76           C  
ATOM    138  CG  ASP A  16       2.335  -5.943  20.093  1.00 72.76           C  
ATOM    139  OD1 ASP A  16       3.303  -6.577  19.609  1.00 72.76           O  
ATOM    140  OD2 ASP A  16       2.538  -5.195  21.068  1.00 72.76           O  
ATOM    141  N   GLU A  17       2.615  -6.826  16.382  1.00 85.36           N  
ATOM    142  CA  GLU A  17       3.474  -6.173  15.390  1.00 85.36           C  
ATOM    143  C   GLU A  17       2.958  -6.370  13.960  1.00 85.36           C  
ATOM    144  O   GLU A  17       2.386  -7.409  13.629  1.00 85.36           O  
ATOM    145  CB  GLU A  17       4.925  -6.665  15.523  1.00 85.36           C  
ATOM    146  CG  GLU A  17       5.540  -6.270  16.856  1.00 85.36           C  
ATOM    147  CD  GLU A  17       6.954  -6.772  17.074  1.00 85.36           C  
ATOM    148  OE1 GLU A  17       7.570  -7.345  16.148  1.00 85.36           O  
ATOM    149  OE2 GLU A  17       7.451  -6.570  18.202  1.00 85.36           O  
ATOM    150  N   LEU A  18       3.152  -5.343  13.137  1.00 21.15           N  
ATOM    151  CA  LEU A  18       2.747  -5.339  11.734  1.00 21.15           C  
ATOM    152  C   LEU A  18       3.969  -5.431  10.842  1.00 21.15           C  
ATOM    153  O   LEU A  18       4.725  -4.470  10.722  1.00 21.15           O  
ATOM    154  CB  LEU A  18       1.989  -4.053  11.400  1.00 21.15           C  
ATOM    155  CG  LEU A  18       1.519  -3.910   9.947  1.00 21.15           C  
ATOM    156  CD1 LEU A  18       0.360  -4.854   9.698  1.00 21.15           C  
ATOM    157  CD2 LEU A  18       1.138  -2.474   9.654  1.00 21.15           C  
ATOM    158  N   GLY A  19       4.155  -6.584  10.209  1.00 40.05           N  
ATOM    159  CA  GLY A  19       5.257  -6.775   9.295  1.00 40.05           C  
ATOM    160  C   GLY A  19       4.973  -6.130   7.957  1.00 40.05           C  
ATOM    161  O   GLY A  19       3.823  -5.921   7.581  1.00 40.05           O  
ATOM    162  N   PHE A  20       6.036  -5.785   7.244  1.00  9.44           N  
ATOM    163  CA  PHE A  20       5.908  -5.312   5.872  1.00  9.44           C  
ATOM    164  C   PHE A  20       7.202  -5.492   5.099  1.00  9.44           C  
ATOM    165  O   PHE A  20       8.250  -5.780   5.667  1.00  9.44           O  
ATOM    166  CB  PHE A  20       5.419  -3.846   5.809  1.00  9.44           C  
ATOM    167  CG  PHE A  20       6.148  -2.887   6.730  1.00  9.44           C  
ATOM    168  CD1 PHE A  20       7.475  -2.542   6.511  1.00  9.44           C  
ATOM    169  CD2 PHE A  20       5.485  -2.311   7.806  1.00  9.44           C  
ATOM    170  CE1 PHE A  20       8.124  -1.650   7.351  1.00  9.44           C  
ATOM    171  CE2 PHE A  20       6.131  -1.415   8.646  1.00  9.44           C  
ATOM    172  CZ  PHE A  20       7.443  -1.092   8.431  1.00  9.44           C  
ATOM    173  N   ARG A  21       7.102  -5.340   3.785  1.00  1.65           N  
ATOM    174  CA  ARG A  21       8.262  -5.324   2.914  1.00  1.65           C  
ATOM    175  C   ARG A  21       8.583  -3.884   2.539  1.00  1.65           C  
ATOM    176  O   ARG A  21       7.697  -3.026   2.501  1.00  1.65           O  
ATOM    177  CB  ARG A  21       7.977  -6.118   1.641  1.00  1.65           C  
ATOM    178  CG  ARG A  21       7.673  -7.587   1.860  1.00  1.65           C  
ATOM    179  CD  ARG A  21       7.964  -8.459   0.642  1.00  1.65           C  
ATOM    180  NE  ARG A  21       9.383  -8.807   0.534  1.00  1.65           N  
ATOM    181  CZ  ARG A  21       9.992  -9.772   1.230  1.00  1.65           C  
ATOM    182  NH1 ARG A  21       9.321 -10.521   2.104  1.00  1.65           N  
ATOM    183  NH2 ARG A  21      11.290  -9.991   1.048  1.00  1.65           N  
ATOM    184  N   SER A  22       9.851  -3.626   2.241  1.00 56.77           N  
ATOM    185  CA  SER A  22      10.288  -2.335   1.722  1.00 56.77           C  
ATOM    186  C   SER A  22       9.407  -1.883   0.555  1.00 56.77           C  
ATOM    187  O   SER A  22       9.097  -2.671  -0.344  1.00 56.77           O  
ATOM    188  CB  SER A  22      11.747  -2.407   1.263  1.00 56.77           C  
ATOM    189  OG  SER A  22      12.259  -1.112   1.018  1.00 56.77           O  
ATOM    190  N   GLY A  23       8.987  -0.625   0.600  1.00  9.31           N  
ATOM    191  CA  GLY A  23       8.213  -0.024  -0.475  1.00  9.31           C  
ATOM    192  C   GLY A  23       6.704  -0.107  -0.326  1.00  9.31           C  
ATOM    193  O   GLY A  23       5.975   0.559  -1.061  1.00  9.31           O  
ATOM    194  N   GLU A  24       6.243  -0.913   0.626  1.00  2.81           N  
ATOM    195  CA  GLU A  24       4.823  -1.036   0.953  1.00  2.81           C  
ATOM    196  C   GLU A  24       4.345   0.261   1.617  1.00  2.81           C  
ATOM    197  O   GLU A  24       5.125   0.965   2.267  1.00  2.81           O  
ATOM    198  CB  GLU A  24       4.644  -2.237   1.900  1.00  2.81           C  
ATOM    199  CG AGLU A  24       3.323  -2.985   1.898  0.50  2.81           C  
ATOM    200  CG BGLU A  24       3.219  -2.780   1.950  0.50 16.87           C  
ATOM    201  CD AGLU A  24       3.503  -4.511   1.881  0.50  2.81           C  
ATOM    202  CD BGLU A  24       2.924  -3.875   0.931  0.50 18.23           C  
ATOM    203  OE1AGLU A  24       2.713  -5.193   1.196  0.50  2.81           O  
ATOM    204  OE1BGLU A  24       3.521  -4.970   1.048  0.50 20.58           O  
ATOM    205  OE2AGLU A  24       4.423  -5.050   2.552  0.50  2.81           O  
ATOM    206  OE2BGLU A  24       2.075  -3.652   0.030  0.50 21.26           O  
ATOM    207  N   VAL A  25       3.069   0.582   1.446  1.00  0.07           N  
ATOM    208  CA  VAL A  25       2.485   1.792   2.018  1.00  0.07           C  
ATOM    209  C   VAL A  25       1.568   1.414   3.172  1.00  0.07           C  
ATOM    210  O   VAL A  25       0.632   0.638   3.011  1.00  0.07           O  
ATOM    211  CB  VAL A  25       1.715   2.597   0.957  1.00  0.07           C  
ATOM    212  CG1 VAL A  25       0.896   3.696   1.607  1.00  0.07           C  
ATOM    213  CG2 VAL A  25       2.693   3.177  -0.055  1.00  0.07           C  
ATOM    214  N   VAL A  26       1.878   1.953   4.345  1.00  8.02           N  
ATOM    215  CA  VAL A  26       1.129   1.690   5.561  1.00  8.02           C  
ATOM    216  C   VAL A  26       0.206   2.858   5.901  1.00  8.02           C  
ATOM    217  O   VAL A  26       0.590   4.018   5.831  1.00  8.02           O  
ATOM    218  CB  VAL A  26       2.096   1.438   6.728  1.00  8.02           C  
ATOM    219  CG1 VAL A  26       1.348   1.243   8.041  1.00  8.02           C  
ATOM    220  CG2 VAL A  26       2.988   0.239   6.434  1.00  8.02           C  
ATOM    221  N   GLU A  27      -1.030   2.526   6.252  1.00  0.07           N  
ATOM    222  CA  GLU A  27      -1.963   3.476   6.826  1.00  0.07           C  
ATOM    223  C   GLU A  27      -1.547   3.715   8.271  1.00  0.07           C  
ATOM    224  O   GLU A  27      -1.473   2.776   9.048  1.00  0.07           O  
ATOM    225  CB  GLU A  27      -3.372   2.892   6.774  1.00  0.07           C  
ATOM    226  CG  GLU A  27      -4.460   3.804   7.310  1.00  0.07           C  
ATOM    227  CD  GLU A  27      -5.776   3.080   7.494  1.00  0.07           C  
ATOM    228  OE1 GLU A  27      -5.864   1.905   7.108  1.00  0.07           O  
ATOM    229  OE2 GLU A  27      -6.726   3.691   8.024  1.00  0.07           O  
ATOM    230  N   VAL A  28      -1.239   4.958   8.609  1.00 22.40           N  
ATOM    231  CA  VAL A  28      -0.784   5.283   9.960  1.00 22.40           C  
ATOM    232  C   VAL A  28      -1.958   5.724  10.817  1.00 22.40           C  
ATOM    233  O   VAL A  28      -2.638   6.698  10.499  1.00 22.40           O  
ATOM    234  CB  VAL A  28       0.305   6.370   9.946  1.00 22.40           C  
ATOM    235  CG1 VAL A  28       0.798   6.654  11.363  1.00 22.40           C  
ATOM    236  CG2 VAL A  28       1.457   5.950   9.055  1.00 22.40           C  
ATOM    237  N   LEU A  29      -2.157   5.004  11.920  1.00  0.00           N  
ATOM    238  CA  LEU A  29      -3.250   5.246  12.861  1.00  0.00           C  
ATOM    239  C   LEU A  29      -2.783   6.020  14.095  1.00  0.00           C  
ATOM    240  O   LEU A  29      -3.483   6.918  14.552  1.00  0.00           O  
ATOM    241  CB  LEU A  29      -3.899   3.914  13.244  1.00  0.00           C  
ATOM    242  CG  LEU A  29      -4.686   3.308  12.073  1.00  0.00           C  
ATOM    243  CD1 LEU A  29      -5.079   1.874  12.370  1.00  0.00           C  
ATOM    244  CD2 LEU A  29      -5.916   4.150  11.764  1.00  0.00           C  
ATOM    245  N   ASP A  30      -1.606   5.680  14.618  1.00  0.14           N  
ATOM    246  CA  ASP A  30      -0.957   6.481  15.657  1.00  0.14           C  
ATOM    247  C   ASP A  30       0.491   6.761  15.307  1.00  0.14           C  
ATOM    248  O   ASP A  30       1.241   5.843  14.996  1.00  0.14           O  
ATOM    249  CB  ASP A  30      -0.991   5.782  17.013  1.00  0.14           C  
ATOM    250  CG  ASP A  30      -0.243   6.559  18.082  1.00  0.14           C  
ATOM    251  OD1 ASP A  30      -0.662   7.699  18.362  1.00  0.14           O  
ATOM    252  OD2 ASP A  30       0.772   6.127  18.677  1.00  0.14           O  
ATOM    253  N   SER A  31       0.872   8.032  15.395  1.00  5.58           N  
ATOM    254  CA  SER A  31       2.261   8.464  15.254  1.00  5.58           C  
ATOM    255  C   SER A  31       2.757   9.286  16.458  1.00  5.58           C  
ATOM    256  O   SER A  31       3.784   9.959  16.365  1.00  5.58           O  
ATOM    257  CB  SER A  31       2.430   9.260  13.959  1.00  5.58           C  
ATOM    258  OG  SER A  31       1.596  10.403  13.932  1.00  5.58           O  
ATOM    259  N   SER A  32       2.045   9.229  17.585  1.00 77.52           N  
ATOM    260  CA  SER A  32       2.445   9.964  18.798  1.00 77.52           C  
ATOM    261  C   SER A  32       3.524   9.251  19.624  1.00 77.52           C  
ATOM    262  O   SER A  32       4.315   9.907  20.312  1.00 77.52           O  
ATOM    263  CB  SER A  32       1.229  10.278  19.678  1.00 77.52           C  
ATOM    264  OG  SER A  32       0.654   9.119  20.231  1.00 77.52           O  
ATOM    265  N   ASN A  33       3.547   7.921  19.572  1.00  6.54           N  
ATOM    266  CA  ASN A  33       4.634   7.138  20.158  1.00  6.54           C  
ATOM    267  C   ASN A  33       5.869   7.330  19.274  1.00  6.54           C  
ATOM    268  O   ASN A  33       5.807   7.068  18.082  1.00  6.54           O  
ATOM    269  CB  ASN A  33       4.195   5.668  20.236  1.00  6.54           C  
ATOM    270  CG  ASN A  33       5.225   4.750  20.886  1.00  6.54           C  
ATOM    271  OD1 ASN A  33       6.427   4.935  20.747  1.00  6.54           O  
ATOM    272  ND2 ASN A  33       4.741   3.730  21.573  1.00  6.54           N  
ATOM    273  N   PRO A  34       6.977   7.825  19.817  1.00  2.49           N  
ATOM    274  CA  PRO A  34       8.151   8.128  18.983  1.00  2.49           C  
ATOM    275  C   PRO A  34       8.927   6.907  18.484  1.00  2.49           C  
ATOM    276  O   PRO A  34       9.682   7.027  17.518  1.00  2.49           O  
ATOM    277  CB  PRO A  34       9.028   8.969  19.910  1.00  2.49           C  
ATOM    278  CG  PRO A  34       8.653   8.537  21.282  1.00  2.49           C  
ATOM    279  CD  PRO A  34       7.198   8.184  21.233  1.00  2.49           C  
ATOM    280  N   SER A  35       8.730   5.760  19.122  1.00 88.17           N  
ATOM    281  CA  SER A  35       9.473   4.534  18.826  1.00 88.17           C  
ATOM    282  C   SER A  35       8.689   3.613  17.889  1.00 88.17           C  
ATOM    283  O   SER A  35       9.210   3.127  16.880  1.00 88.17           O  
ATOM    284  CB  SER A  35       9.751   3.779  20.131  1.00 88.17           C  
ATOM    285  OG  SER A  35      10.602   4.521  20.980  1.00 88.17           O  
ATOM    286  N   TRP A  36       7.432   3.375  18.249  1.00 89.97           N  
ATOM    287  CA  TRP A  36       6.562   2.429  17.564  1.00 89.97           C  
ATOM    288  C   TRP A  36       5.257   3.095  17.155  1.00 89.97           C  
ATOM    289  O   TRP A  36       4.499   3.560  18.002  1.00 89.97           O  
ATOM    290  CB  TRP A  36       6.235   1.261  18.485  1.00 89.97           C  
ATOM    291  CG  TRP A  36       7.382   0.365  18.778  1.00 89.97           C  
ATOM    292  CD1 TRP A  36       8.288   0.495  19.798  1.00 89.97           C  
ATOM    293  CD2 TRP A  36       7.733  -0.829  18.079  1.00 89.97           C  
ATOM    294  NE1 TRP A  36       9.183  -0.547  19.763  1.00 89.97           N  
ATOM    295  CE2 TRP A  36       8.871  -1.371  18.712  1.00 89.97           C  
ATOM    296  CE3 TRP A  36       7.196  -1.505  16.977  1.00 89.97           C  
ATOM    297  CZ2 TRP A  36       9.480  -2.555  18.282  1.00 89.97           C  
ATOM    298  CZ3 TRP A  36       7.797  -2.681  16.552  1.00 89.97           C  
ATOM    299  CH2 TRP A  36       8.931  -3.193  17.200  1.00 89.97           C  
ATOM    300  N   TRP A  37       5.002   3.140  15.856  1.00 90.35           N  
ATOM    301  CA  TRP A  37       3.735   3.636  15.325  1.00 90.35           C  
ATOM    302  C   TRP A  37       2.740   2.498  15.146  1.00 90.35           C  
ATOM    303  O   TRP A  37       3.126   1.341  15.036  1.00 90.35           O  
ATOM    304  CB  TRP A  37       3.986   4.351  13.997  1.00 90.35           C  
ATOM    305  CG  TRP A  37       4.649   5.672  14.163  1.00 90.35           C  
ATOM    306  CD1 TRP A  37       5.100   6.226  15.326  1.00 90.35           C  
ATOM    307  CD2 TRP A  37       4.926   6.619  13.140  1.00 90.35           C  
ATOM    308  NE1 TRP A  37       5.644   7.462  15.087  1.00 90.35           N  
ATOM    309  CE2 TRP A  37       5.549   7.729  13.747  1.00 90.35           C  
ATOM    310  CE3 TRP A  37       4.714   6.644  11.759  1.00 90.35           C  
ATOM    311  CZ2 TRP A  37       5.951   8.850  13.026  1.00 90.35           C  
ATOM    312  CZ3 TRP A  37       5.112   7.754  11.044  1.00 90.35           C  
ATOM    313  CH2 TRP A  37       5.723   8.844  11.678  1.00 90.35           C  
ATOM    314  N   THR A  38       1.452   2.827  15.168  1.00 63.40           N  
ATOM    315  CA  THR A  38       0.381   1.856  14.948  1.00 63.40           C  
ATOM    316  C   THR A  38      -0.178   2.095  13.561  1.00 63.40           C  
ATOM    317  O   THR A  38      -0.388   3.235  13.177  1.00 63.40           O  
ATOM    318  CB  THR A  38      -0.726   2.051  15.979  1.00 63.40           C  
ATOM    319  OG1 THR A  38      -0.203   1.811  17.291  1.00 63.40           O  
ATOM    320  CG2 THR A  38      -1.840   1.008  15.811  1.00 63.40           C  
ATOM    321  N   GLY A  39      -0.417   1.029  12.815  1.00  3.25           N  
ATOM    322  CA  GLY A  39      -0.893   1.176  11.456  1.00  3.25           C  
ATOM    323  C   GLY A  39      -1.567  -0.059  10.919  1.00  3.25           C  
ATOM    324  O   GLY A  39      -1.795  -1.038  11.633  1.00  3.25           O  
ATOM    325  N   ARG A  40      -1.883   0.000   9.631  1.00 69.15           N  
ATOM    326  CA  ARG A  40      -2.639  -1.041   8.985  1.00 69.15           C  
ATOM    327  C   ARG A  40      -2.090  -1.326   7.601  1.00 69.15           C  
ATOM    328  O   ARG A  40      -1.691  -0.414   6.884  1.00 69.15           O  
ATOM    329  CB  ARG A  40      -4.095  -0.619   8.889  1.00 69.15           C  
ATOM    330  CG AARG A  40      -5.070  -1.721   8.539  0.50 69.15           C  
ATOM    331  CG BARG A  40      -5.031  -1.776   8.652  0.50 15.34           C  
ATOM    332  CD AARG A  40      -6.453  -1.509   9.111  0.50 39.15           C  
ATOM    333  CD BARG A  40      -6.486  -1.415   8.765  0.50 16.10           C  
ATOM    334  NE AARG A  40      -6.948  -0.143   8.929  0.50 39.15           N  
ATOM    335  NE BARG A  40      -7.137  -1.444   7.466  0.50 17.14           N  
ATOM    336  CZ AARG A  40      -8.187   0.237   9.230  0.50 39.15           C  
ATOM    337  CZ BARG A  40      -8.442  -1.328   7.278  0.50 16.06           C  
ATOM    338  NH1AARG A  40      -9.050  -0.630   9.740  0.50 39.15           N  
ATOM    339  NH1BARG A  40      -9.271  -1.158   8.304  0.50 17.60           N  
ATOM    340  NH2AARG A  40      -8.563   1.491   9.028  0.50 39.15           N  
ATOM    341  NH2BARG A  40      -8.918  -1.367   6.044  0.50 12.15           N  
ATOM    342  N   LEU A  41      -2.083  -2.613   7.270  1.00  1.79           N  
ATOM    343  CA  LEU A  41      -1.696  -3.124   5.964  1.00  1.79           C  
ATOM    344  C   LEU A  41      -2.365  -4.494   5.775  1.00  1.79           C  
ATOM    345  O   LEU A  41      -2.351  -5.317   6.686  1.00  1.79           O  
ATOM    346  CB  LEU A  41      -0.179  -3.261   5.928  1.00  1.79           C  
ATOM    347  CG  LEU A  41       0.491  -3.778   4.666  1.00  1.79           C  
ATOM    348  CD1 LEU A  41       0.362  -2.754   3.556  1.00  1.79           C  
ATOM    349  CD2 LEU A  41       1.948  -4.108   4.984  1.00  1.79           C  
ATOM    350  N   HIS A  42      -2.944  -4.736   4.603  1.00  0.40           N  
ATOM    351  CA  HIS A  42      -3.676  -5.976   4.321  1.00  0.40           C  
ATOM    352  C   HIS A  42      -4.846  -6.151   5.297  1.00  0.40           C  
ATOM    353  O   HIS A  42      -5.167  -7.267   5.714  1.00  0.40           O  
ATOM    354  CB  HIS A  42      -2.730  -7.191   4.338  1.00  0.40           C  
ATOM    355  CG  HIS A  42      -1.529  -7.026   3.459  1.00  0.40           C  
ATOM    356  ND1 HIS A  42      -0.251  -6.896   3.956  1.00  0.40           N  
ATOM    357  CD2 HIS A  42      -1.417  -6.945   2.112  1.00  0.40           C  
ATOM    358  CE1 HIS A  42       0.597  -6.750   2.954  1.00  0.40           C  
ATOM    359  NE2 HIS A  42      -0.085  -6.778   1.823  1.00  0.40           N  
ATOM    360  N   ASN A  43      -5.475  -5.022   5.639  1.00  0.41           N  
ATOM    361  CA  ASN A  43      -6.530  -4.939   6.657  1.00  0.41           C  
ATOM    362  C   ASN A  43      -6.100  -5.436   8.041  1.00  0.41           C  
ATOM    363  O   ASN A  43      -6.937  -5.622   8.922  1.00  0.41           O  
ATOM    364  CB  ASN A  43      -7.799  -5.658   6.182  1.00  0.41           C  
ATOM    365  CG  ASN A  43      -8.282  -5.147   4.840  1.00  0.41           C  
ATOM    366  OD1 ASN A  43      -8.450  -3.941   4.648  1.00  0.41           O  
ATOM    367  ND2 ASN A  43      -8.492  -6.058   3.898  1.00  0.41           N  
ATOM    368  N   LYS A  44      -4.790  -5.609   8.226  1.00  0.01           N  
ATOM    369  CA  LYS A  44      -4.214  -6.112   9.471  1.00  0.01           C  
ATOM    370  C   LYS A  44      -3.640  -4.946  10.257  1.00  0.01           C  
ATOM    371  O   LYS A  44      -3.000  -4.073   9.686  1.00  0.01           O  
ATOM    372  CB  LYS A  44      -3.077  -7.111   9.204  1.00  0.01           C  
ATOM    373  CG  LYS A  44      -3.388  -8.194   8.190  1.00  0.01           C  
ATOM    374  CD  LYS A  44      -4.700  -8.877   8.509  1.00  0.01           C  
ATOM    375  CE  LYS A  44      -4.863 -10.166   7.734  1.00  0.01           C  
ATOM    376  NZ  LYS A  44      -6.268 -10.646   7.808  1.00  0.01           N  
ATOM    377  N   LEU A  45      -3.850  -4.974  11.567  1.00  0.77           N  
ATOM    378  CA  LEU A  45      -3.382  -3.936  12.479  1.00  0.77           C  
ATOM    379  C   LEU A  45      -2.114  -4.385  13.173  1.00  0.77           C  
ATOM    380  O   LEU A  45      -1.967  -5.555  13.533  1.00  0.77           O  
ATOM    381  CB  LEU A  45      -4.407  -3.683  13.588  1.00  0.77           C  
ATOM    382  CG  LEU A  45      -5.688  -2.908  13.314  1.00  0.77           C  
ATOM    383  CD1 LEU A  45      -6.614  -3.098  14.500  1.00  0.77           C  
ATOM    384  CD2 LEU A  45      -5.384  -1.439  13.097  1.00  0.77           C  
ATOM    385  N   GLY A  46      -1.215  -3.443  13.411  1.00  0.05           N  
ATOM    386  CA  GLY A  46      -0.085  -3.730  14.264  1.00  0.05           C  
ATOM    387  C   GLY A  46       0.827  -2.548  14.478  1.00  0.05           C  
ATOM    388  O   GLY A  46       0.651  -1.480  13.888  1.00  0.05           O  
ATOM    389  N   LEU A  47       1.804  -2.751  15.352  1.00  0.61           N  
ATOM    390  CA  LEU A  47       2.813  -1.751  15.650  1.00  0.61           C  
ATOM    391  C   LEU A  47       4.047  -2.032  14.805  1.00  0.61           C  
ATOM    392  O   LEU A  47       4.376  -3.185  14.525  1.00  0.61           O  
ATOM    393  CB  LEU A  47       3.170  -1.792  17.133  1.00  0.61           C  
ATOM    394  CG  LEU A  47       2.051  -1.289  18.052  1.00  0.61           C  
ATOM    395  CD1 LEU A  47       1.793  -2.274  19.178  1.00  0.61           C  
ATOM    396  CD2 LEU A  47       2.394   0.074  18.614  1.00  0.61           C  
ATOM    397  N   PHE A  48       4.747  -0.972  14.427  1.00 27.89           N  
ATOM    398  CA  PHE A  48       5.965  -1.098  13.632  1.00 27.89           C  
ATOM    399  C   PHE A  48       6.916   0.057  13.968  1.00 27.89           C  
ATOM    400  O   PHE A  48       6.484   1.093  14.491  1.00 27.89           O  
ATOM    401  CB  PHE A  48       5.619  -1.087  12.141  1.00 27.89           C  
ATOM    402  CG  PHE A  48       4.910   0.163  11.703  1.00 27.89           C  
ATOM    403  CD1 PHE A  48       5.633   1.268  11.275  1.00 27.89           C  
ATOM    404  CD2 PHE A  48       3.530   0.252  11.750  1.00 27.89           C  
ATOM    405  CE1 PHE A  48       4.997   2.429  10.905  1.00 27.89           C  
ATOM    406  CE2 PHE A  48       2.888   1.417  11.380  1.00 27.89           C  
ATOM    407  CZ  PHE A  48       3.623   2.507  10.947  1.00 27.89           C  
ATOM    408  N   PRO A  49       8.209  -0.092  13.678  1.00 25.93           N  
ATOM    409  CA  PRO A  49       9.167   0.967  14.003  1.00 25.93           C  
ATOM    410  C   PRO A  49       8.957   2.247  13.198  1.00 25.93           C  
ATOM    411  O   PRO A  49       8.891   2.221  11.965  1.00 25.93           O  
ATOM    412  CB  PRO A  49      10.520   0.328  13.680  1.00 25.93           C  
ATOM    413  CG  PRO A  49      10.256  -1.127  13.641  1.00 25.93           C  
ATOM    414  CD  PRO A  49       8.883  -1.266  13.097  1.00 25.93           C  
ATOM    415  N   ALA A  50       8.855   3.370  13.898  1.00  7.58           N  
ATOM    416  CA  ALA A  50       8.732   4.668  13.245  1.00  7.58           C  
ATOM    417  C   ALA A  50       9.897   4.912  12.290  1.00  7.58           C  
ATOM    418  O   ALA A  50       9.729   5.507  11.221  1.00  7.58           O  
ATOM    419  CB  ALA A  50       8.661   5.772  14.277  1.00  7.58           C  
ATOM    420  N   ASN A  51      11.079   4.442  12.677  1.00  2.41           N  
ATOM    421  CA  ASN A  51      12.287   4.661  11.892  1.00  2.41           C  
ATOM    422  C   ASN A  51      12.367   3.751  10.660  1.00  2.41           C  
ATOM    423  O   ASN A  51      13.264   3.906   9.839  1.00  2.41           O  
ATOM    424  CB  ASN A  51      13.543   4.531  12.776  1.00  2.41           C  
ATOM    425  CG  ASN A  51      13.767   3.122  13.284  1.00  2.41           C  
ATOM    426  OD1 ASN A  51      12.905   2.543  13.944  1.00  2.41           O  
ATOM    427  ND2 ASN A  51      14.926   2.559  12.976  1.00  2.41           N  
ATOM    428  N   TYR A  52      11.431   2.814  10.530  1.00 19.94           N  
ATOM    429  CA  TYR A  52      11.371   1.955   9.351  1.00 19.94           C  
ATOM    430  C   TYR A  52      10.470   2.500   8.242  1.00 19.94           C  
ATOM    431  O   TYR A  52      10.360   1.871   7.197  1.00 19.94           O  
ATOM    432  CB  TYR A  52      10.934   0.541   9.737  1.00 19.94           C  
ATOM    433  CG  TYR A  52      12.086  -0.377  10.103  1.00 19.94           C  
ATOM    434  CD1 TYR A  52      12.995  -0.029  11.096  1.00 19.94           C  
ATOM    435  CD2 TYR A  52      12.263  -1.595   9.464  1.00 19.94           C  
ATOM    436  CE1 TYR A  52      14.053  -0.859  11.429  1.00 19.94           C  
ATOM    437  CE2 TYR A  52      13.323  -2.433   9.793  1.00 19.94           C  
ATOM    438  CZ  TYR A  52      14.212  -2.065  10.773  1.00 19.94           C  
ATOM    439  OH  TYR A  52      15.254  -2.921  11.081  1.00 19.94           O  
ATOM    440  N   VAL A  53       9.838   3.650   8.456  1.00  8.71           N  
ATOM    441  CA  VAL A  53       9.008   4.266   7.421  1.00  8.71           C  
ATOM    442  C   VAL A  53       9.348   5.736   7.223  1.00  8.71           C  
ATOM    443  O   VAL A  53       9.953   6.367   8.086  1.00  8.71           O  
ATOM    444  CB  VAL A  53       7.493   4.127   7.723  1.00  8.71           C  
ATOM    445  CG1 VAL A  53       7.109   2.664   7.911  1.00  8.71           C  
ATOM    446  CG2 VAL A  53       7.083   4.940   8.942  1.00  8.71           C  
ATOM    447  N   ALA A  54       8.945   6.260   6.068  1.00  0.02           N  
ATOM    448  CA  ALA A  54       9.063   7.674   5.737  1.00  0.02           C  
ATOM    449  C   ALA A  54       7.654   8.197   5.494  1.00  0.02           C  
ATOM    450  O   ALA A  54       6.984   7.736   4.567  1.00  0.02           O  
ATOM    451  CB  ALA A  54       9.908   7.850   4.489  1.00  0.02           C  
ATOM    452  N   PRO A  55       7.175   9.115   6.332  1.00 31.18           N  
ATOM    453  CA  PRO A  55       5.859   9.719   6.119  1.00 31.18           C  
ATOM    454  C   PRO A  55       5.730  10.281   4.709  1.00 31.18           C  
ATOM    455  O   PRO A  55       6.699  10.818   4.169  1.00 31.18           O  
ATOM    456  CB  PRO A  55       5.822  10.845   7.156  1.00 31.18           C  
ATOM    457  CG  PRO A  55       6.704  10.382   8.229  1.00 31.18           C  
ATOM    458  CD  PRO A  55       7.819   9.642   7.548  1.00 31.18           C  
ATOM    459  N   MET A  56       4.551  10.130   4.119  1.00  0.14           N  
ATOM    460  CA  MET A  56       4.278  10.643   2.788  1.00  0.14           C  
ATOM    461  C   MET A  56       3.457  11.916   2.943  1.00  0.14           C  
ATOM    462  O   MET A  56       2.285  11.864   3.319  1.00  0.14           O  
ATOM    463  CB  MET A  56       3.534   9.591   1.967  1.00  0.14           C  
ATOM    464  CG  MET A  56       4.311   8.273   1.830  1.00  0.14           C  
ATOM    465  SD  MET A  56       3.397   6.795   1.323  1.00  0.14           S  
ATOM    466  CE  MET A  56       2.000   7.040   1.889  1.00  0.14           C  
ATOM    467  N   MET A  57       4.104  13.054   2.701  1.00  0.00           N  
ATOM    468  CA  MET A  57       3.447  14.362   2.718  1.00  0.00           C  
ATOM    469  C   MET A  57       4.356  15.436   2.122  1.00  0.00           C  
ATOM    470  O   MET A  57       5.531  15.547   2.479  1.00  0.00           O  
ATOM    471  CB  MET A  57       3.035  14.761   4.142  1.00  0.00           C  
ATOM    472  CG  MET A  57       4.131  14.622   5.197  1.00  0.00           C  
ATOM    473  SD  MET A  57       3.697  13.472   6.528  1.00  0.00           S  
ATOM    474  CE  MET A  57       2.384  14.371   7.348  1.00  0.00           C  
HETATM  475  O   HOH A2001      -1.083   9.891  12.707  1.00 30.21           O  
HETATM  476  O   HOH A2002       6.287 -14.752  11.033  1.00 22.19           O  
HETATM  477  O   HOH A2003      -0.217  -8.561   9.976  1.00 24.91           O  
HETATM  478  O   HOH A2004      15.485   2.808   2.276  1.00 31.08           O  
HETATM  479  O   HOH A2005      15.373  -1.251   2.060  1.00 29.84           O  
HETATM  480  O   HOH A2006      17.264   5.159   7.927  1.00 14.23           O  
HETATM  481  O   HOH A2007      11.717  -6.441   0.093  1.00 27.87           O  
HETATM  482  O   HOH A2008      15.363  -4.349   3.893  1.00 30.14           O  
HETATM  483  O   HOH A2009       7.518  -8.939   7.098  1.00 23.57           O  
HETATM  484  O   HOH A2010      12.947  -6.933  11.087  1.00 26.24           O  
HETATM  485  O   HOH A2011       8.555 -13.460  11.834  1.00 20.67           O  
HETATM  486  O   HOH A2012       9.526 -15.051   8.363  1.00 26.23           O  
HETATM  487  O   HOH A2013      11.920  -7.356  13.766  1.00 12.00           O  
HETATM  488  O   HOH A2014       6.442 -10.411   9.370  1.00 18.84           O  
HETATM  489  O   HOH A2015       3.569  -6.162  23.232  1.00 31.18           O  
HETATM  490  O   HOH A2016       0.726  -3.688  22.275  1.00 20.23           O  
HETATM  491  O   HOH A2017      10.291  10.250   9.885  1.00 20.38           O  
HETATM  492  O   HOH A2018       2.304  -8.961  10.732  1.00 26.34           O  
HETATM  493  O   HOH A2019       1.776  -7.652   7.246  1.00 31.51           O  
HETATM  494  O   HOH A2020       5.581  -8.754   5.239  1.00 30.50           O  
HETATM  495  O   HOH A2021       6.924  -3.293  -2.160  1.00 33.73           O  
HETATM  496  O   HOH A2022      10.191  -4.991  -1.398  1.00 27.33           O  
HETATM  497  O   HOH A2023       1.361  -1.128  -0.371  1.00 16.70           O  
HETATM  498  O   HOH A2024       3.091  -2.719  -2.303  1.00 29.97           O  
HETATM  499  O   HOH A2025       3.832  -7.527   3.517  1.00 24.13           O  
HETATM  500  O   HOH A2026      -1.807  -0.232   2.959  1.00 22.62           O  
HETATM  501  O   HOH A2027      -6.828   6.241   8.801  1.00 22.19           O  
HETATM  502  O   HOH A2028      -8.193   1.340   5.931  1.00 28.29           O  
HETATM  503  O   HOH A2029      -5.174   0.386   5.102  1.00 24.69           O  
HETATM  504  O   HOH A2030      -2.884   8.888  17.843  1.00 37.61           O  
HETATM  505  O   HOH A2031       1.701   3.582  18.395  1.00 11.53           O  
HETATM  506  O   HOH A2032      -1.095  10.167  16.227  1.00 23.77           O  
HETATM  507  O   HOH A2033       5.309  12.304  20.563  1.00 26.90           O  
HETATM  508  O   HOH A2034      10.586   8.978  16.035  1.00 15.04           O  
HETATM  509  O   HOH A2035      12.463   6.753  18.779  1.00 31.35           O  
HETATM  510  O   HOH A2036      -9.917   3.365  10.797  1.00 17.68           O  
HETATM  511  O   HOH A2037      -5.339  -2.197   4.602  1.00 39.66           O  
HETATM  512  O   HOH A2038      -1.874  -6.935  16.057  1.00 30.67           O  
HETATM  513  O   HOH A2039      -5.637  -7.158  12.964  1.00 27.20           O  
HETATM  514  O   HOH A2040      -0.331  -7.672  12.446  1.00 31.08           O  
HETATM  515  O   HOH A2041       8.644   8.040  11.160  1.00 21.82           O  
HETATM  516  O   HOH A2042      15.226   5.709   9.532  1.00 13.11           O  
HETATM  517  O   HOH A2043      11.680   7.699  13.379  1.00 24.28           O  
HETATM  518  O   HOH A2044      11.770   4.039  15.974  1.00 13.56           O  
HETATM  519  O   HOH A2045      16.711   4.444  11.660  1.00 12.74           O  
HETATM  520  O   HOH A2046      15.174  -5.680  10.990  1.00 17.78           O  
HETATM  521  O   HOH A2047      11.785   8.371   8.476  1.00 15.45           O  
HETATM  522  O   HOH A2048       7.729   8.877   1.828  1.00 29.95           O  
HETATM  523  O   HOH A2049       0.343  11.517   5.198  1.00 30.14           O  
TER     524      HOH A2049                                                       
ATOM    524  N   GLY D   1      24.930  -0.300   4.277  1.00 40.29           N  
ATOM    525  CA  GLY D   1      24.039  -1.331   3.680  1.00 40.29           C  
ATOM    526  C   GLY D   1      22.943  -1.808   4.618  1.00 40.29           C  
ATOM    527  O   GLY D   1      21.773  -1.876   4.224  1.00 40.29           O  
ATOM    528  N   GLN D   2      23.306  -2.132   5.859  1.00 28.53           N  
ATOM    529  CA  GLN D   2      22.391  -2.855   6.744  1.00 28.53           C  
ATOM    530  C   GLN D   2      21.296  -1.946   7.292  1.00 28.53           C  
ATOM    531  O   GLN D   2      21.562  -0.788   7.612  1.00 28.53           O  
ATOM    532  CB  GLN D   2      23.149  -3.513   7.899  1.00 28.53           C  
ATOM    533  CG  GLN D   2      24.185  -4.535   7.441  1.00 28.53           C  
ATOM    534  CD  GLN D   2      24.405  -5.652   8.444  1.00 28.53           C  
ATOM    535  OE1 GLN D   2      25.368  -5.623   9.203  1.00 28.53           O  
ATOM    536  NE2 GLN D   2      23.517  -6.637   8.446  1.00 28.53           N  
ATOM    537  N   PRO D   3      20.072  -2.467   7.404  1.00 92.42           N  
ATOM    538  CA  PRO D   3      18.968  -1.681   7.966  1.00 92.42           C  
ATOM    539  C   PRO D   3      19.239  -1.301   9.415  1.00 92.42           C  
ATOM    540  O   PRO D   3      20.034  -1.958  10.092  1.00 92.42           O  
ATOM    541  CB  PRO D   3      17.770  -2.632   7.880  1.00 92.42           C  
ATOM    542  CG  PRO D   3      18.170  -3.671   6.915  1.00 92.42           C  
ATOM    543  CD  PRO D   3      19.636  -3.824   7.031  1.00 92.42           C  
ATOM    544  N   PRO D   4      18.581  -0.251   9.893  1.00 90.92           N  
ATOM    545  CA  PRO D   4      18.775   0.190  11.272  1.00 90.92           C  
ATOM    546  C   PRO D   4      18.170  -0.786  12.260  1.00 90.92           C  
ATOM    547  O   PRO D   4      17.376  -1.650  11.883  1.00 90.92           O  
ATOM    548  CB  PRO D   4      18.030   1.524  11.311  1.00 90.92           C  
ATOM    549  CG  PRO D   4      16.955   1.376  10.292  1.00 90.92           C  
ATOM    550  CD  PRO D   4      17.576   0.571   9.195  1.00 90.92           C  
ATOM    551  N   LEU D   5      18.548  -0.641  13.521  1.00 92.21           N  
ATOM    552  CA  LEU D   5      17.969  -1.447  14.580  1.00 92.21           C  
ATOM    553  C   LEU D   5      16.487  -1.155  14.734  1.00 92.21           C  
ATOM    554  O   LEU D   5      16.019  -0.049  14.464  1.00 92.21           O  
ATOM    555  CB  LEU D   5      18.664  -1.176  15.919  1.00 92.21           C  
ATOM    556  CG  LEU D   5      20.156  -1.477  16.013  1.00 92.21           C  
ATOM    557  CD1 LEU D   5      20.628  -1.193  17.424  1.00 92.21           C  
ATOM    558  CD2 LEU D   5      20.469  -2.913  15.627  1.00 92.21           C  
ATOM    559  N   VAL D   6      15.769  -2.175  15.181  1.00 59.51           N  
ATOM    560  CA  VAL D   6      14.420  -2.039  15.700  1.00 59.51           C  
ATOM    561  C   VAL D   6      14.524  -1.539  17.141  1.00 59.51           C  
ATOM    562  O   VAL D   6      15.370  -2.015  17.905  1.00 59.51           O  
ATOM    563  CB  VAL D   6      13.697  -3.406  15.659  1.00 59.51           C  
ATOM    564  CG1 VAL D   6      12.310  -3.326  16.278  1.00 59.51           C  
ATOM    565  CG2 VAL D   6      13.631  -3.921  14.219  1.00 59.51           C  
ATOM    566  N   PRO D   7      13.698  -0.565  17.522  1.00 50.27           N  
ATOM    567  CA  PRO D   7      13.719  -0.080  18.906  1.00 50.27           C  
ATOM    568  C   PRO D   7      13.328  -1.172  19.898  1.00 50.27           C  
ATOM    569  O   PRO D   7      12.717  -2.175  19.516  1.00 50.27           O  
ATOM    570  CB  PRO D   7      12.687   1.058  18.914  1.00 50.27           C  
ATOM    571  CG  PRO D   7      11.884   0.894  17.699  1.00 50.27           C  
ATOM    572  CD  PRO D   7      12.717   0.161  16.700  1.00 50.27           C  
ATOM    573  N   PRO D   8      13.670  -0.993  21.171  1.00 85.71           N  
ATOM    574  CA  PRO D   8      13.255  -1.959  22.190  1.00 85.71           C  
ATOM    575  C   PRO D   8      11.752  -2.228  22.144  1.00 85.71           C  
ATOM    576  O   PRO D   8      10.958  -1.294  22.037  1.00 85.71           O  
ATOM    577  CB  PRO D   8      13.647  -1.278  23.507  1.00 85.71           C  
ATOM    578  CG  PRO D   8      14.692  -0.293  23.156  1.00 85.71           C  
ATOM    579  CD  PRO D   8      14.468   0.106  21.736  1.00 85.71           C  
ATOM    580  N   ARG D   9      11.368  -3.497  22.235  1.00 81.16           N  
ATOM    581  CA  ARG D   9       9.951  -3.871  22.242  1.00 81.16           C  
ATOM    582  C   ARG D   9       9.170  -3.265  23.413  1.00 81.16           C  
ATOM    583  O   ARG D   9       7.968  -3.056  23.291  1.00 81.16           O  
ATOM    584  CB  ARG D   9       9.766  -5.399  22.209  1.00 81.16           C  
ATOM    585  CG  ARG D   9       9.509  -5.948  20.818  1.00 81.16           C  
ATOM    586  CD  ARG D   9      10.680  -5.845  19.856  1.00 81.16           C  
ATOM    587  NE  ARG D   9      10.248  -6.248  18.519  1.00 81.16           N  
ATOM    588  CZ  ARG D   9      11.056  -6.594  17.528  1.00 81.16           C  
ATOM    589  NH1 ARG D   9      10.537  -6.952  16.364  1.00 81.16           N  
ATOM    590  NH2 ARG D   9      12.370  -6.550  17.672  1.00 81.16           N  
ATOM    591  N   LYS D  10       9.840  -2.970  24.524  1.00 36.61           N  
ATOM    592  CA  LYS D  10       9.160  -2.396  25.683  1.00 36.61           C  
ATOM    593  C   LYS D  10       8.588  -1.018  25.381  1.00 36.61           C  
ATOM    594  O   LYS D  10       7.658  -0.568  26.049  1.00 36.61           O  
ATOM    595  CB  LYS D  10      10.079  -2.352  26.911  1.00 36.61           C  
ATOM    596  CG  LYS D  10      11.279  -1.424  26.817  1.00 36.61           C  
ATOM    597  CD  LYS D  10      12.290  -1.747  27.923  1.00 36.61           C  
ATOM    598  CE  LYS D  10      13.202  -0.581  28.243  1.00 36.61           C  
ATOM    599  NZ  LYS D  10      13.920  -0.059  27.058  1.00 36.61           N  
ATOM    600  N   GLU D  11       9.115  -0.364  24.351  1.00 81.02           N  
ATOM    601  CA  GLU D  11       8.650   0.964  23.973  1.00 81.02           C  
ATOM    602  C   GLU D  11       7.351   0.972  23.165  1.00 81.02           C  
ATOM    603  O   GLU D  11       6.840   2.041  22.852  1.00 81.02           O  
ATOM    604  CB  GLU D  11       9.753   1.719  23.231  1.00 81.02           C  
ATOM    605  CG  GLU D  11      10.929   2.055  24.138  1.00 81.02           C  
ATOM    606  CD  GLU D  11      12.095   2.664  23.399  1.00 81.02           C  
ATOM    607  OE1 GLU D  11      11.957   2.952  22.193  1.00 81.02           O  
ATOM    608  OE2 GLU D  11      13.156   2.859  24.025  1.00 81.02           O  
ATOM    609  N   LYS D  12       6.814  -0.205  22.850  1.00 56.53           N  
ATOM    610  CA  LYS D  12       5.501  -0.301  22.218  1.00 56.53           C  
ATOM    611  C   LYS D  12       4.426   0.211  23.163  1.00 56.53           C  
ATOM    612  O   LYS D  12       3.438   0.787  22.719  1.00 56.53           O  
ATOM    613  CB  LYS D  12       5.196  -1.739  21.803  1.00 56.53           C  
ATOM    614  CG  LYS D  12       5.956  -2.168  20.559  1.00 56.53           C  
ATOM    615  CD  LYS D  12       5.559  -3.548  20.069  1.00 56.53           C  
ATOM    616  CE  LYS D  12       5.971  -4.630  21.039  1.00 56.53           C  
ATOM    617  NZ  LYS D  12       5.866  -5.969  20.418  1.00 56.53           N  
ATOM    618  N   MET D  13       4.630   0.012  24.464  1.00 13.64           N  
ATOM    619  CA  MET D  13       3.747   0.588  25.475  1.00 13.64           C  
ATOM    620  C   MET D  13       3.829   2.114  25.460  1.00 13.64           C  
ATOM    621  O   MET D  13       4.772   2.691  24.923  1.00 13.64           O  
ATOM    622  CB  MET D  13       4.109   0.079  26.872  1.00 13.64           C  
ATOM    623  CG  MET D  13       4.122  -1.439  27.046  1.00 13.64           C  
ATOM    624  SD  MET D  13       3.145  -2.056  28.470  1.00 13.64           S  
ATOM    625  CE  MET D  13       3.410  -0.767  29.703  1.00 13.64           C  
ATOM    626  N   ARG D  14       2.846   2.763  26.073  1.00 57.10           N  
ATOM    627  CA  ARG D  14       2.755   4.224  26.066  1.00 57.10           C  
ATOM    628  C   ARG D  14       3.885   4.881  26.871  1.00 57.10           C  
ATOM    629  O   ARG D  14       4.452   4.274  27.783  1.00 57.10           O  
ATOM    630  CB  ARG D  14       1.394   4.669  26.608  1.00 57.10           C  
ATOM    631  CG  ARG D  14       0.905   5.989  26.055  1.00 57.10           C  
ATOM    632  CD  ARG D  14      -0.438   6.429  26.618  1.00 57.10           C  
ATOM    633  NE  ARG D  14      -0.407   7.815  27.079  1.00 57.10           N  
ATOM    634  CZ  ARG D  14      -0.375   8.884  26.285  1.00 57.10           C  
ATOM    635  NH1 ARG D  14      -0.346  10.099  26.818  1.00 57.10           N  
ATOM    636  NH2 ARG D  14      -0.377   8.754  24.961  1.00 57.10           N  
ATOM    637  N   GLY D  15       4.188   6.131  26.529  1.00 45.80           N  
ATOM    638  CA  GLY D  15       5.306   6.863  27.105  1.00 45.80           C  
ATOM    639  C   GLY D  15       6.640   6.449  26.508  1.00 45.80           C  
ATOM    640  O   GLY D  15       7.686   6.637  27.135  1.00 45.80           O  
ATOM    641  N   LYS D  16       6.600   5.918  25.284  1.00 70.71           N  
ATOM    642  CA  LYS D  16       7.734   5.221  24.672  1.00 70.71           C  
ATOM    643  C   LYS D  16       8.210   4.092  25.586  1.00 70.71           C  
ATOM    644  O   LYS D  16       7.399   3.376  26.178  1.00 70.71           O  
ATOM    645  CB  LYS D  16       8.886   6.183  24.338  1.00 70.71           C  
ATOM    646  CG  LYS D  16      10.214   5.482  24.054  1.00 70.71           C  
ATOM    647  CD  LYS D  16      11.166   6.335  23.231  1.00 70.71           C  
ATOM    648  CE  LYS D  16      11.754   7.478  24.033  1.00 70.71           C  
ATOM    649  NZ  LYS D  16      13.225   7.366  24.150  1.00 70.71           N  
HETATM  650  O   HOH D2001      26.833  -7.591  10.541  1.00 18.93           O  
HETATM  651  O   HOH D2002      14.294  -4.859  28.367  1.00 29.02           O  
HETATM  652  O   HOH D2003      14.082  -9.197  13.426  1.00 26.86           O  
HETATM  653  O   HOH D2004      10.701  -6.526  26.128  1.00 21.06           O  
HETATM  654  O   HOH D2005      14.978  -4.123  25.882  1.00 17.15           O  
HETATM  655  O   HOH D2006      17.274  -1.781  19.751  1.00 19.44           O  
HETATM  656  O   HOH D2007      13.836  -4.745  19.513  1.00 11.99           O  
HETATM  657  O   HOH D2008      13.480  -5.592  22.157  1.00 12.99           O  
HETATM  658  O   HOH D2009      14.886  -7.129  16.112  1.00 14.61           O  
HETATM  659  O   HOH D2010      16.629  -1.693  25.973  1.00 22.30           O  
HETATM  660  O   HOH D2011      12.269  -4.460  25.159  1.00 14.50           O  
HETATM  661  O   HOH D2012      13.591   4.091  21.063  1.00 25.56           O  
HETATM  662  O   HOH D2013       7.273   1.641  28.221  1.00 50.92           O  
HETATM  663  O   HOH D2014      14.390   5.165  23.954  1.00 40.75           O  
TER     664      HOH D2014                                                       
END   
