# Supplementary material for: Hybrid Approach to Protein–Protein Complex Affinity Prediction Based on Language Models and Molecular Dynamics
Source: Int J Mol Sci. 2026 Jun 30;27(13):5925. doi: 10.3390/ijms27135925 (PMC13361561; doi:10.3390/ijms27135925)
Supplement: Supplementary file 1 [file ijms-27-05925-s001.zip › Table S6 Results for validation dataset.csv]

Complex ID	Predicted_pKd	True_pKd_Graph	Source Data Set	Peptide	Affinity Method	Subgroup
4CPA:A, I:I_Y36F:PMID=10691989	8.889328	8.823909	SKEMPI v2.0	1	IASP
5N7W:A, B, Y::PMID=TBD	7.487687	7.09691	SAbDab	0	SPR	Antibody-Antigen
4XL1:A, B::PMID=25700513	6.5877285	6.5171266	PDBbind v2020	0
3BT1:A, U:U_S267A:PMID=16672229	9.61529	9.443698	SKEMPI v2.0	0	SPR
5XCO:A, B:B_D12A:PMID=28740607	7.0419254	6.0	SKEMPI v2.0	1	SPR
5VZY:A, H, L::PMID=TBD	7.4412413	8.49485	SAbDab	1	Unknown	Antibody-Antigen
1OGA:A, B, C, D, E:E_D28A:PMID=18275829	4.624902	4.1307683	SKEMPI v2.0	1	SPR	TCR-pMHC
5C6T:A, H, L:A_N188A:PMID=26365435	9.243261	10.1549015	SKEMPI v2.0	0	SPR
5ABV:A, B::PMID=26294658	9.608524	9.283997	PDBbind v2020	0
3SGB:E, I:I_A9V, I_E37D, I_E4D, I_R15M, I_T11S, I_V36A:PMID=Stephen Ming-teh Lu, PhD Thesis, Purdue University, 2000	9.927718	9.643974	SKEMPI v2.0	0	FL
4UF1:A, B::PMID=26249341	7.1259756	5.1561446	PDBbind v2020	1
4L3E:A, C, D, E:A_Q155A, D_Y50A:PMID=23736024	4.622862	4.1129456	ATLAS	1	SPR	TCR-pMHC
3L9J:C, T::PMID=20179326	10.195268	9.468521	PDBbind v2020	0
5F5S:A, B::PMID=nan	6.4193964	7.6575775	PDBbind v2020	0
2VN5:A, B:A_L77A, B_S42A, B_T43F:PMID=18445585	7.925893	6.6903696	SKEMPI v2.0	0	ITC
2WPT:A, B:A_R39A:PMID=9718299	7.091463	8.0	SKEMPI v2.0	0	Other
2LWW:A, B::PMID=24019758	8.222128	7.2441254	PDBbind v2020	0
4X7F:A, C::PMID=TBD	8.274325	7.552842	SAbDab	0	ITC	Antibody-Antigen
2H9G:H, L, S::PMID=16859704	7.4981756	8.30103	SAbDab	0	SPR	Antibody-Antigen
1FCC:A, C:C_E27A:PMID=10452608	4.834729	3.0	SKEMPI v2.0	0	FL
4P23:A, B, C, D:D_N9A:PMID=22101158	4.8286963	5.221849	SKEMPI v2.0	0	SPR	TCR-pMHC
1REW:A, B, C:A_A23D, B_A23D:PMID=10880444	9.014706	9.175874	SKEMPI v2.0	0	SPR
4CJ2:A, D::PMID=24823716	7.9145346	7.958607	PDBbind v2020	0
3SE4:B, C:C_V72A:PMID=21854986	8.123157	7.844664	SKEMPI v2.0	0	SPR
5USL:A, B, C::PMID=TBD	10.17293	10.79588	SAbDab	0	SPR	Antibody-Antigen
4MNQ:A, C, D, E:C_L6A, D_A94S, D_G98K, D_L95G, D_P96T, E_E53F, E_H51W, E_P52E, E_Y54E:PMID=24196962	5.7401695	4.7212462	ATLAS	1	SPR	TCR-pMHC
1MHP:A, H, L:H_K64E, H_T50V, L_N51Y, L_S27Q:PMID=16597831	7.637496	8.835648	SKEMPI v2.0	0	Other
4LQW:A, D::PMID=23902822	5.048868	4.026872	PDBbind v2020	0
1REW:A, B, C:A_D19A, A_W20A, B_D19A, B_W20A:PMID=10880444	8.775818	7.6635404	SKEMPI v2.0	0	SPR
1A22:A, B:A_Q69A:PMID=2471267	8.948238	9.508638	SKEMPI v2.0	0	RA
1TZH:A, B, W::PMID=15306681	7.5045176	8.744727	SAbDab	0	SPR	Antibody-Antigen
1REW:A, B, C:A_D42P, B_D42P:PMID=15064755	9.013197	7.318759	SKEMPI v2.0	0	SPR
1LQB:A, B, C, D::PMID=12050673	6.92509	7.5086384	PDBbind v2020	1
2Y0B:C, D, H::PMID=23333429	8.838568	8.2218485	PDBbind v2020	0
3Q9U:B, D::PMID=21458342	8.0808735	8.283997	PDBbind v2020	0
2B2X:A, H, L:H_E64K, H_V50T, L_Q28S, L_S91R, L_Y52N:PMID=16597831	7.579076	6.070581	SKEMPI v2.0	0	ELISA
1UUZ:A, D:A_H62N:PMID=17405861	8.626434	7.8860564	SKEMPI v2.0	0	IASP
3BN9:B, C, D:B_R82A:PMID=17475279	10.229334	11.026872	SKEMPI v2.0	0	FL
1DAN:H, L, T, U:U_K75A:PMID=7654692	9.113869	8.124939	SKEMPI v2.0	0	SPR
2JEL:H, L, P:P_N38T:PMID=1711212	7.673732	8.522879	SKEMPI v2.0	0	Other
1JRH:H, I, L:I_W72F:PMID=9878445	7.6738024	7.028724	SKEMPI v2.0	0	SPR
1AK4:A, D:D_A88V:PMID=9223641	4.9413366	4.3565474	SKEMPI v2.0	0	SPR
4RGO:H, L, S::PMID=TBD	8.045923	8.102373	SAbDab	0	BLI	Antibody-Antigen
1PPF:E, I:I_E19C:PMID=11171964	9.131601	8.756962	SKEMPI v2.0	0	FL
3SGB:E, I:I_N30Q:PMID=11171964	10.099248	10.568636	SKEMPI v2.0	0	FL
1A4Y:A, B:B_R31A:PMID=1281426	13.190174	15.236572	SKEMPI v2.0	0	IASP
1VFB:A, B, C:B_D100A, C_S24A:PMID=9609690	6.9111385	5.4317985	SKEMPI v2.0	0	SPR
4RS1:A, B:A_D92A:PMID=27396825	7.9673195	7.1573906	SKEMPI v2.0	0	IARA
5Z7G:A, B, C, D::PMID=30459273	7.319786	5.6882463	PDBbind v2020	1
1BRS:A, D:A_R57A:PMID=7739054	10.395359	10.1549015	SKEMPI v2.0	0	ITC
2WPT:A, B:A_N31V:PMID=9718299	7.1299896	8.481486	SKEMPI v2.0	0	Other
5BO1:B, H, L::PMID=TBD	8.442062	9.102373	SAbDab	0	SPR	Antibody-Antigen
3SE9:G, H, L:L_L89A:PMID=27908641	7.695342	6.9065785	SKEMPI v2.0	0	SPR
3BT1:A, U:U_S205A:PMID=16672229	9.606668	9.49485	SKEMPI v2.0	0	SPR
4RS1:A, B:A_N89D:PMID=9166423	7.933237	8.552842	SKEMPI v2.0	0	IARA
1R0R:E, I:I_N31V:PMID=11171964	10.570538	10.041436	SKEMPI v2.0	0	FL
1DAN:H, L, T, U:U_F50A:PMID=7947809	9.146506	6.6516953	SKEMPI v2.0	0	ELISA
3HFM:H, L, Y:Y_W63A:PMID=9761468	8.052839	9.920818	SKEMPI v2.0	0	IASP
4P5T:A, B, C, D:D_K5A:PMID=24813203	4.920042	3.7619538	SKEMPI v2.0	0	SPR	TCR-pMHC
4GNK:A, B:A_D279A, A_P281D:PMID=23377541	7.016549	6.5686364	SKEMPI v2.0	0	FL
5F4E:A, B:A_R139E:PMID=27309818	6.9177265	5.6575775	SKEMPI v2.0	0	BLI
3BT1:A, U:U_R237A:PMID=16672229	9.520475	9.19382	SKEMPI v2.0	0	SPR
3QIB:A, B, C, D, E:B_S63A:PMID=12152083	5.7091017	5.240332	ATLAS	0	SPR	TCR-pMHC
1PPF:E, I:I_E10D, I_E43D, I_L18M, I_R21M, I_T17R:PMID=Stephen Ming-teh Lu, PhD Thesis, Purdue University, 2000	8.317062	6.39794	SKEMPI v2.0	0	FL
1KKL:A, C, H::PMID=12359875	7.645859	7.3467875	PDBbind v2020	0
1GC1:C, G:C_T11A:PMID=2402498	8.390035	8.443698	SKEMPI v2.0	0	RA
5GJK:A, B::PMID=28438634	7.0209713	6.920819	PDBbind v2020	0
2P5T:G, H::PMID=17488720	9.137791	9.0	PDBbind v2020	0
3MZW:A, B:B_A37S, B_A41S, B_A49S, B_N18T, B_N1A, B_S28K:PMID=20226194	9.288437	10.79588	SKEMPI v2.0	0	SPR
4ODX:A, L, Y::PMID=TBD	8.591893	8.686132	SAbDab	0	SPR	Antibody-Antigen
6II8:C, H, L::PMID=TBD	7.5508595	6.4134126	SAbDab	0	SPR	Antibody-Antigen
1A22:A, B:A_Q170A:PMID=2471267	8.91494	9.267606	SKEMPI v2.0	0	RA
4OZH:D, F, H, I, J::PMID=24777060	3.9739869	4.6055484	PDBbind v2020	1		TCR-pMHC
1LFD:A, B:A_Y18A, B_E37A:PMID=15236966	4.9731913	3.3819518	SKEMPI v2.0	0	Other
1A22:A, B:B_T36A:PMID=9571026	9.026703	9.318759	SKEMPI v2.0	0	SPR
4PER:A, B::PMID=24941155	13.457001	15.0	PDBbind v2020	0
1MHP:A, H, L:L_N51Y:PMID=16597831	7.587981	8.146302	SKEMPI v2.0	0	Other
3NGB:G, H, L:H_G55A:PMID=27908641	7.6192245	8.578396	SKEMPI v2.0	0	SPR
1R0R:E, I:I_Y15W:PMID=11171964	9.600613	10.798603	SKEMPI v2.0	0	FL
1C4Z:A, B, C, D:D_W92A:PMID=17433363	5.231638	4.69897	SKEMPI v2.0	0	FL
4G0N:A, B:A_I36A, B_T15A:PMID=15236966	5.8116856	4.8961964	SKEMPI v2.0	0	ITC
1CHO:E, F, G, I:I_A12V, I_E40D, I_G29S, I_K26Q, I_K31E, I_N25S, I_R18M, I_T14S:PMID=Stephen Ming-teh Lu, PhD Thesis, Purdue University, 2000	8.709055	6.4145393	SKEMPI v2.0	1	FL
6PLK:E, H, L::PMID=31757867	8.292213	8.939302	PDBbind v2020	0
1R0R:E, I:I_E14D, I_G27S, I_L13K, I_L18V, I_S46N, I_T12P:PMID=Stephen Ming-teh Lu, PhD Thesis, Purdue University, 2000	8.214215	4.90309	SKEMPI v2.0	0	FL
1JTD:A, B:A_P81A:PMID=24947275	10.569807	10.552842	SKEMPI v2.0	0	Other
3UIG:A, P:A_E72A:PMID=22244766	4.4480762	4.004365	SKEMPI v2.0	1	ITC
5D1X:A, B, E::PMID=TBD	7.7179585	10.677781	SAbDab	0	SPR	Antibody-Antigen
3HFM:H, L, Y:H_W98F:PMID=10338006	7.9784145	8.142668	SKEMPI v2.0	0	SP
1YY9:A, C, D:C_S26P:PMID=24380763	7.9421434	8.88941	SKEMPI v2.0	0	SPR
5FVK:B, D::PMID=27075672	6.165618	5.7447276	PDBbind v2020	1
1DAN:H, L, T, U:U_L82A:PMID=7654692	9.025703	8.151811	SKEMPI v2.0	0	SPR
5UFE:A, B:B_Q25R:PMID=28724936	6.760993	7.0840726	SKEMPI v2.0	0	SP
3PMH:A, B, G::PMID=21555542	9.94038	7.091515	PDBbind v2020	1
1CHO:E, F, G, I:I_E40K, I_K26I, I_L15M, I_L20V:PMID=Stephen Ming-teh Lu, PhD Thesis, Purdue University, 2000	10.55414	10.518558	SKEMPI v2.0	1	FL
1EMV:A, B:A_V66A:PMID=9425068	11.687639	12.429457	SKEMPI v2.0	0	Other
1A4Y:A, B:A_D435A, A_Y434A, B_R5A:PMID=10413501	13.100052	8.0	SKEMPI v2.0	0	Other
3QIB:A, B, C, D, P:P_T11N:PMID=12152083	5.116596	4.36251	SKEMPI v2.0	1	SPR	TCR-pMHC
6BLI:D, E, F::PMID=TBD	8.512983	9.283997	SAbDab	1	Unknown	Antibody-Antigen
2Y5B:A, B::PMID=21399617	6.0506163	5.3767505	PDBbind v2020	0
3SF4:A, D:D_K27D:PMID=22074847	8.163554	8.318759	SKEMPI v2.0	1	SPR
4KR0:A, B::PMID=nan	7.7044106	7.7772837	PDBbind v2020	0
1R0R:E, I:I_P9F:PMID=11171964	10.851049	9.518558	SKEMPI v2.0	0	FL
2KBW:A, B::PMID=20392693	7.4566135	6.49485	PDBbind v2020	1
1DVF:A, B, C, D:A_S93A:PMID=8703938	6.60678	7.1140738	SKEMPI v2.0	0	SPR
1GL0:E, I:I_L27R, I_M28K:PMID=7592720	9.481726	5.8860564	SKEMPI v2.0	1	IASP
4RDQ:E, F, G::PMID=TBD	6.6148252	7.823909	SAbDab	0	Unknown	Antibody-Antigen
2G2W:A, B:A_K79D:PMID=16809340	7.162652	5.90309	SKEMPI v2.0	0	IASP
1A22:A, B:A_S71A:PMID=2471267	9.035984	9.167491	SKEMPI v2.0	0	RA
6BIT:G, J, L::PMID=TBD	7.838277	8.585027	SAbDab	0	SPR	Antibody-Antigen
1B3S:A, D:A_A102H:PMID=7739054	10.306895	14.09691	SKEMPI v2.0	0	Other
3BX1:A, C:C_T89A:PMID=18556023	8.9440565	8.2218485	SKEMPI v2.0	0	IASP
4HSA:A, B, C:A_R28V:PMID=23695682	8.907539	8.183096	SKEMPI v2.0	0	SPR
2JEL:H, L, P:P_T62A:PMID=1711212	7.661783	8.522879	SKEMPI v2.0	0	Other
3SGB:E, I:I_A9G, I_G26N, I_K49E, I_L12M, I_N27D, I_R15L, I_S45N, I_T11M, I_Y14R:PMID=Stephen Ming-teh Lu, PhD Thesis, Purdue University, 2000	7.5546093	4.876148	SKEMPI v2.0	0	FL
2MCN:A, B::PMID=24039852	5.1678877	5.7212462	PDBbind v2020	0
2VLJ:A, C, D, E:E_Q58E:PMID=18275829	4.6673307	5.2839966	ATLAS	1	SPR	TCR-pMHC
1VG0:A, B::PMID=15186776	7.5755157	8.30103	PDBbind v2020	0
5MTJ:A, B::PMID=28347651	7.0887327	6.471083	PDBbind v2020	0
4EKD:A, B:A_C147R:PMID=23434405	7.3964443	7.69897	SKEMPI v2.0	0	FL
1R0R:E, I:I_T12P:PMID=11171964	8.458075	6.90309	SKEMPI v2.0	0	FL
3EQY:A, C:C_L9A:PMID=20226197	6.5232124	8.045757	SKEMPI v2.0	1	SPR
1CHO:E, F, G, I:I_G29N:PMID=11171964	10.250582	10.580044	SKEMPI v2.0	1	FL
6CXG:C, K, M::PMID=30834312	6.44981	8.721247	PDBbind v2020	1
1CHO:E, F, G, I:I_E16V:PMID=11171964	10.544791	9.490797	SKEMPI v2.0	1	FL
3HG1:A, C, D, E:C_L2A:PMID=20639478	5.7685614	5.19382	ATLAS	1	SPR	TCR-pMHC
2K05:A, B, C, D::PMID=18799424	6.4934483	6.69897	PDBbind v2020	1
6BXA:A, C::PMID=29596914	8.161213	7.39794	PDBbind v2020	0
1JTG:A, B:A_E143A, B_W162A:PMID=17070843	7.579281	6.798603	SKEMPI v2.0	0	SPR
2FTL:E, I::PMID=8784199	9.1190195	13.30103	SKEMPI v2.0	0	IASP
4G0N:A, B:A_E31A:PMID=15236966	6.106062	6.7399287	SKEMPI v2.0	0	ITC
3LB6:A, C:A_I10A:PMID=20223216	11.206454	11.072117	SKEMPI v2.0	0	SPR
2KSO:A, B:A_K49D, B_D36K:PMID=22244754	4.896124	5.154902	SKEMPI v2.0	0	ITC
5MYK:A, B, C::PMID=TBD	7.494005	9.004365	SAbDab	1	Unknown	Antibody-Antigen
3EQY:A, C:C_N8A:PMID=20226197	7.1212997	8.619789	SKEMPI v2.0	1	SPR
3SGB:E, I:I_A9H:PMID=11171964	9.983658	11.079355	SKEMPI v2.0	0	FL
1PPF:E, I:I_A15T, I_L18M:PMID=Stephen Ming-teh Lu, PhD Thesis, Purdue University, 2000	9.964246	10.879426	SKEMPI v2.0	0	FL
5D50:A, B, C, D, E, F, G, H::PMID=27099293	8.189748	5.5850267	PDBbind v2020	0
4EIZ:B, C::PMID=TBD	7.8046618	8.522879	SAbDab	0	SPR	Antibody-Antigen
1R0R:E, I:I_L13M, I_S46N:PMID=Stephen Ming-teh Lu, PhD Thesis, Purdue University, 2000	10.304716	10.896196	SKEMPI v2.0	0	FL
3L95:A, B, X::PMID=20393564	8.036157	8.60206	SAbDab	0	SPR	Antibody-Antigen
5JQ6:A, H, L::PMID=TBD	9.517988	9.102373	SAbDab	0	SPR	Antibody-Antigen
1CHO:E, F, G, I:I_G29R:PMID=11171964	9.628098	10.0	SKEMPI v2.0	1	FL
5VWX:A, B, C, D::PMID=29149594	6.833316	7.8268137	PDBbind v2020	1
2DEN:A, B::PMID=16731964	4.612751	4.7695513	PDBbind v2020	1
1CHO:E, F, G, I:I_A12E:PMID=11171964	10.455525	11.114074	SKEMPI v2.0	1	FL
3HFM:H, L, Y:H_W98A, Y_K96A:PMID=10338006	7.8078814	4.853872	SKEMPI v2.0	0	SP
5UFQ:A, C:C_K55G, C_Q25R:PMID=28724936	7.1134024	8.013228	SKEMPI v2.0	0	SP
3GQI:A, B::PMID=nan	6.215523	7.481486	PDBbind v2020	0
1GC1:C, G:C_K2A:PMID=2402498	8.355995	8.455932	SKEMPI v2.0	0	RA
6OV2:A, B::PMID=31434788	8.30465	8.446117	PDBbind v2020	0
4L3E:A, B, C, D, E::PMID=24550723	4.7078466	7.6197886	SKEMPI v2.0	1	SPR	TCR-pMHC
3MZW:A, B:B_L46T, B_N18T:PMID=20226194	9.22275	10.769551	SKEMPI v2.0	0	SPR
3SGB:E, I:I_T11C:PMID=11171964	9.454149	8.60206	SKEMPI v2.0	0	FL
1KNE:A, P:A_A3K, A_K24A:PMID=25790265	4.9618053	4.958607	SKEMPI v2.0	1	FL
4PWX:A, B, C, D::PMID=24727835	6.3074036	6.2676063	SKEMPI v2.0	0	ITC
4P23:A, B, C, D:D_R81A:PMID=22101158	4.8509617	5.154902	SKEMPI v2.0	0	SPR	TCR-pMHC
1A22:A, B:B_S61A:PMID=9571026	9.004914	9.60206	SKEMPI v2.0	0	SPR
1Z7X:W, X:W_D435A:PMID=9050852	12.182218	10.823909	SKEMPI v2.0	0	Other
4K24:H, L, U::PMID=TBD	8.193012	6.2676063	SAbDab	0	Other	Antibody-Antigen
3BT1:A, U:U_R143A:PMID=10864923	9.506339	8.732828	SKEMPI v2.0	0	SPR
4PWX:A, B, C, D:B_K65A:PMID=24727835	6.321639	6.1191864	SKEMPI v2.0	0	ITC
1PPF:E, I:I_E10D, I_E43D, I_G32D, I_N36S, I_R21M, I_T17L, I_T49S:PMID=Stephen Ming-teh Lu, PhD Thesis, Purdue University, 2000	8.075895	6.5800443	SKEMPI v2.0	0	FL
3SGB:E, I:I_A9R, I_L12R, I_T11P:PMID=12767228	7.146694	4.4881167	SKEMPI v2.0	0	IASP
1PPF:E, I::PMID=9047374	10.02883	9.785156	SKEMPI v2.0	0	FL
1BRS:A, D:A_R85A, D_Y29A:PMID=7739054	10.287621	8.09691	SKEMPI v2.0	0	Other
3FF7:A, B, C, D::PMID=19604491	5.3270283	3.69897	PDBbind v2020	0
3KUD:A, B:B_F6W, B_K30A, B_N16R, B_V33I:PMID=20361980	4.5478277	4.337242	SKEMPI v2.0	0	Other
1R0R:E, I:I_T12G:PMID=11171964	8.902487	8.230622	SKEMPI v2.0	0	FL
3SE4:A, B:B_M130A:PMID=21854986	5.045413	4.3798637	SKEMPI v2.0	0	SP
4NM8:A, B, C, D, E, F, H, L:B_D19N:PMID=24335589	7.870558	8.124939	SKEMPI v2.0	0	BLI
5TP6:A, B::PMID=28121131	9.068365	8.721247	PDBbind v2020	1
4JPK:A, H, L::PMID=23539181	6.604347	7.3605137	SKEMPI v2.0	0	SPR
2WX0:A, B, C::PMID=19935683	4.545109	5.09691	PDBbind v2020	1
1R0R:E, I:I_A10D, I_L13A, I_Y15D:PMID=Stephen Ming-teh Lu, PhD Thesis, Purdue University, 2000	8.630503	3.9746943	SKEMPI v2.0	0	FL
4RS1:A, B:A_D28K, A_E25K:PMID=27396825	7.7201385	5.69897	SKEMPI v2.0	0	IARA
1GC1:C, G:C_Q40A:PMID=2402498	8.3482	8.744727	SKEMPI v2.0	0	RA
4HEP:A, G::PMID=23530214	8.471893	6.5228786	PDBbind v2020	0
3BTH:E, I:I_H13K:PMID=10339415	7.837308	13.230622	SKEMPI v2.0	0	IASP
2NYY:A, C, D:A_L891A:PMID=17173035	9.374266	7.9914	SKEMPI v2.0	0	Other
3MZW:A, B:B_D31A, B_N18T:PMID=20226194	9.217858	10.119186	SKEMPI v2.0	0	SPR
3HCU:A, B, C, D::PMID=19465916	6.187331	5.829738	PDBbind v2020	0
2JEL:H, L, P:P_E70K:PMID=1711212	7.672865	5.5228786	SKEMPI v2.0	0	Other
1R0R:E, I:I_R16Y:PMID=11171964	10.593111	9.928118	SKEMPI v2.0	0	FL
3OXU:B, F::PMID=21317894	5.9058228	4.468521	PDBbind v2020	0
2CPK:E, I::PMID=1862342	8.155723	8.638272	PDBbind v2020	1
2M04:A, B::PMID=23340338	6.447548	8.0	PDBbind v2020	1
1R8U:A, B::PMID=14594809	7.79027	7.8860564	PDBbind v2020	0
3S9D:A, B:A_D25A:PMID=10556041	7.603612	7.7212462	SKEMPI v2.0	0	SP
6H06:H, I, L::PMID=TBD	5.9930553	5.251812	SAbDab	1	Unknown	Antibody-Antigen
1CHO:E, F, G, I:I_N33L:PMID=11171964	10.791401	10.826814	SKEMPI v2.0	1	FL
6H16:A, B::PMID=30664649	7.590246	7.497573	PDBbind v2020	0
1C4Z:A, B, C, D:D_E90A:PMID=17433363	5.2345657	5.6197886	SKEMPI v2.0	0	FL
3S9D:A, B:A_T72A:PMID=16171819	7.652529	8.39794	SKEMPI v2.0	0	SP
1MHP:A, H, L:L_L48K:PMID=16597831	7.622941	7.3925447	SKEMPI v2.0	0	Other
1PPF:E, I:I_A15V, I_E10D, I_E43D, I_G32S, I_N28S, I_R21M, I_T17S, I_T49I, I_V6I:PMID=Stephen Ming-teh Lu, PhD Thesis, Purdue University, 2000	7.8044634	8.341989	SKEMPI v2.0	0	FL
1JRH:H, I, L:I_I25N, I_P27S, I_V29T, I_V31I:PMID=9367779	7.721121	7.7423215	SKEMPI v2.0	0	SPR
3BT1:A, U:U_T54A:PMID=16672229	9.639159	9.05061	SKEMPI v2.0	0	SPR
1A22:A, B:B_E130A:PMID=2034689	9.087238	9.455932	SKEMPI v2.0	0	IARA
3NGB:G, H, L:L_S28A:PMID=27908641	7.527191	7.761954	SKEMPI v2.0	0	SPR
1CHO:E, F, G, I:I_A12R, I_L15R, I_P11S, I_T14P:PMID=12767228	7.8919067	5.09691	SKEMPI v2.0	1	IASP
5M2O:A, B:A_N64A:PMID=28389644	7.2467356	8.041436	SKEMPI v2.0	0	ITC
4RS1:A, B:A_N89K:PMID=9166423	7.7430086	8.102373	SKEMPI v2.0	0	IARA
2KVQ:E, G::PMID=20413501	5.28883	4.30103	PDBbind v2020	0
5FR2:A, B::PMID=26719334	7.1429167	6.850781	PDBbind v2020	0
1BRS:A, D:A_R81Q, D_W38F:PMID=7739054	10.446449	9.045757	SKEMPI v2.0	0	Other
3S9D:A, B:A_R115A:PMID=10984492	6.5320396	6.920819	SKEMPI v2.0	0	SP
1A22:A, B:A_I58A:PMID=2471267	9.059887	8.251812	SKEMPI v2.0	0	RA
3IET:C, D, Q::PMID=TBD	6.132351	6.853872	SAbDab	1	Unknown	Antibody-Antigen
6O07:A, C, D::PMID=31155310	6.207691	7.7695513	PDBbind v2020	0
2KA4:A, B::PMID=19214187	8.507516	7.236572	PDBbind v2020	0
1BP3:A, B:A_E182A:PMID=2014261	10.424087	10.481486	SKEMPI v2.0	0	RA
4PGJ:C, D::PMID=TBD	8.197597	7.5850267	SAbDab	0	SPR	Antibody-Antigen
1PPF:E, I:I_K13N:PMID=11171964	10.135117	9.30103	SKEMPI v2.0	0	FL
4RDQ:A, H, L::PMID=25337878	6.4311476	7.823909	PDBbind v2020	0
1R0R:E, I:I_L13H:PMID=9047374	9.384092	10.114074	SKEMPI v2.0	0	FL
1GC1:C, G::PMID=2402498	8.384425	8.443698	SKEMPI v2.0	0	RA
5SX5:J, K, M::PMID=TBD	8.600039	8.939302	SAbDab	0	SPR	Antibody-Antigen
1CHO:E, F, G, I:I_E16S:PMID=11171964	9.883726	9.230622	SKEMPI v2.0	1	FL
5MA6:A, B::PMID=29176615	9.431732	9.518558	PDBbind v2020	0
2B10:A, B::PMID=16227441	5.4790297	5.0	SKEMPI v2.0	0	ITC
3BN9:B, C, D:B_I26A:PMID=17475279	10.203196	10.910095	SKEMPI v2.0	0	FL
4F37:A, H, L::PMID=TBD	7.3217154	8.259637	SAbDab	0	SPR	Antibody-Antigen
2XTT:A, B::PMID=21097875	10.457058	10.69897	PDBbind v2020	1
3WRX:B, D::PMID=nan	6.4930763	5.6777806	PDBbind v2020	0
1A22:A, B:A_L15A:PMID=2471267	9.0009365	9.356547	SKEMPI v2.0	0	RA
2WVW:A, H, S, T, W, X::PMID=nan	7.68449	5.69897	PDBbind v2020	0
4AWX:A, B::PMID=23024345	6.713146	6.30103	PDBbind v2020	0
3K6G:B, E::PMID=21217703	7.744769	7.782516	PDBbind v2020	1
2KT5:A, B::PMID=21253573	5.0879	4.552842	PDBbind v2020	1
2C5D:A, B, C, D::PMID=16362042	8.645261	8.30103	SKEMPI v2.0	0	SPR
5JH5:A, B, C, D::PMID=27568929	6.5018663	5.552842	PDBbind v2020	0
1A22:A, B:A_E129H, A_L128V, A_R127D:PMID=2466339	9.149496	9.236572	SKEMPI v2.0	0	RA
5F4E:A, B:A_D51A:PMID=27309818	6.910391	7.1487417	SKEMPI v2.0	0	BLI
2I3T:C, D::PMID=17227844	6.472661	5.5686364	PDBbind v2020	1
5T1D:B, H, L::PMID=27929061	7.2240334	7.0665126	PDBbind v2020	0
4PWX:A, B, C, D:A_Y198A:PMID=24727835	6.311796	5.0	SKEMPI v2.0	0	ITC
1FC2:C, D:C_Q28K:PMID=28472513	6.784252	9.09691	SKEMPI v2.0	1	SPR
1R0R:E, I:I_A10V, I_E38D, I_E5D, I_R16M, I_Y15E:PMID=Stephen Ming-teh Lu, PhD Thesis, Purdue University, 2000	8.799314	8.431798	SKEMPI v2.0	0	FL
4WHT:C, D, c::PMID=TBD	8.095846	8.102373	SAbDab	1	Unknown	Antibody-Antigen
1OGA:A, B, C, D, E:E_Y97F:PMID=18275829	4.7521496	4.920819	SKEMPI v2.0	1	SPR	TCR-pMHC
3BT1:A, U:U_V69A:PMID=16672229	9.64701	9.173925	SKEMPI v2.0	0	SPR
1A4Y:A, B:A_D435A, A_Y434A:PMID=10413501	13.126556	10.408936	SKEMPI v2.0	0	Other
1GCQ:A, B, C:C_G21V:PMID=11406576	5.3147373	4.7931743	SKEMPI v2.0	0	SPR
5M2M:I, J::PMID=TBD	9.688784	8.823909	SAbDab	0	SPR	Antibody-Antigen
1JRH:H, I, L:L_Y91A:PMID=11123892	7.62006	7.49485	SKEMPI v2.0	0	SPR
1CHO:E, F, G, I:I_N33C:PMID=11171964	10.404862	11.36151	SKEMPI v2.0	1	FL
3BT1:A, U:U_I259A:PMID=16672229	9.598509	9.236572	SKEMPI v2.0	0	SPR
1KNE:A, P:A_D40T, P_T2F:PMID=25790265	4.60553	3.860121	SKEMPI v2.0	1	FL
2WJV:B, E::PMID=19556969	7.348922	6.69897	PDBbind v2020	0
3N85:A, H, L:L_W91F:PMID=20654626	8.805637	9.0	SKEMPI v2.0	0	SPR
1FFW:A, B:A_T111I:PMID=7592655	5.8935194	5.5086384	SKEMPI v2.0	0	ELISA
1A22:A, B:A_I168A:PMID=7504735	8.939884	8.454693	SKEMPI v2.0	0	SPR
5DFV:B, E, F::PMID=TBD	8.069812	9.30103	SAbDab	0	SPR	Antibody-Antigen
3M63:A, B:A_T54A:PMID=20427284	6.66858	6.5287085	SKEMPI v2.0	0	ITC
6KBR:A, C::PMID=31391482	9.990772	11.050122	PDBbind v2020	0
5ZIA:A, B, C::PMID=TBD	6.1658745	6.5228786	SAbDab	1	Unknown	Antibody-Antigen
3BT1:A, U:U_E15A:PMID=16672229	9.537273	9.251812	SKEMPI v2.0	0	SPR
3SGB:E, I:I_A9G, I_E37K, I_K23I, I_L12M, I_L17V:PMID=Stephen Ming-teh Lu, PhD Thesis, Purdue University, 2000	9.678867	8.379864	SKEMPI v2.0	0	FL
1ACB:E, I:I_L38P:PMID=9048543	9.571154	6.732828	SKEMPI v2.0	0	IASP
5VKO:A, B::PMID=28826505	7.5179434	8.39794	PDBbind v2020	1
3SE3:A, B:A_N230A:PMID=21854986	6.8612614	7.447332	SKEMPI v2.0	0	SP
6FHP:A, B, C, D::PMID=30171661	7.8649406	7.318759	PDBbind v2020	0
1C4Z:A, B, C, D::PMID=17433363	5.248541	5.30103	SKEMPI v2.0	0	FL
4P5T:A, B, C, D:D_R78A:PMID=24813203	4.9284706	3.7011468	SKEMPI v2.0	0	SPR	TCR-pMHC
4X4M:A, B, E:E_R155A:PMID=25561553	6.5067797	6.779892	SKEMPI v2.0	0	SPR
1MLC:A, B, E:B_S57V, B_T58D:PMID=17891135	8.415419	9.080922	SKEMPI v2.0	0	FL
4JFZ:H, L, P::PMID=TBD	7.0433826	7.1487417	SAbDab	1	Unknown	Antibody-Antigen
1A4Y:A, B:A_R457A:PMID=10970748	13.117113	15.431798	SKEMPI v2.0	0	Other
4JFF:A, B, C, D, E:C_L8A:PMID=23698002	5.3211555	4.6777806	SKEMPI v2.0	1	SPR	TCR-pMHC
1PPF:E, I:I_Y20I:PMID=11171964	9.78496	6.90309	SKEMPI v2.0	0	FL
3NGB:G, H, L:L_Q25A:PMID=27908641	7.6746225	7.823909	SKEMPI v2.0	0	SPR
1BJ1:H, L, V, W:H_H101Y, H_N31H, H_S105T, H_T28D:PMID=10543973	8.518986	9.823909	SKEMPI v2.0	0	SPR
4RS1:A, B:A_Q79E:PMID=27396825	7.7554607	7.8326826	SKEMPI v2.0	0	IARA
3D3V:A, B, C, D, E:C_Y8F, E_E30A:PMID=23736024	5.2804127	3.8124793	SKEMPI v2.0	1	SPR	TCR-pMHC
2P46:A, B::PMID=18445622	7.057352	6.935542	SAbDab	0	Other	Antibody-Antigen
3IXT:A, B, C::PMID=20098425	6.975502	6.617983	SAbDab	1	SPR	Antibody-Antigen
3HFM:H, L, Y:H_Y53A:PMID=7629185	7.9314194	6.279014	SKEMPI v2.0	0	ITC
4HCP:A, B::PMID=nan	6.653659	5.026872	PDBbind v2020	0
2BDN:A, H, L:H_N28D:PMID=24475232	8.070952	9.0	SKEMPI v2.0	0	SPR
4HRN:A, D:D_L17A:PMID=23527120	7.24535	6.576754	SKEMPI v2.0	0	SPR
1R0R:E, I:I_L13D:PMID=9047374	9.193114	7.20412	SKEMPI v2.0	0	FL
5UFE:A, B:A_G12D, B_Q25R:PMID=28724936	6.7541857	8.013228	SKEMPI v2.0	0	SP
5VPL:A, C, D::PMID=TBD	8.493441	7.7695513	SAbDab	0	ITC	Antibody-Antigen
1JTG:A, B:A_Q74A:PMID=17070843	7.6268387	8.006564	SKEMPI v2.0	0	SPR
1A22:A, B:A_D26E, A_E30Q, A_E33K, A_F25S, A_Q22N, A_Q29S:PMID=2466339	8.902288	9.537602	SKEMPI v2.0	0	RA
3WKT:A, C::PMID=24550278	7.2081995	7.0	PDBbind v2020	0
4ZS6:A, H, L:A_Y160A:PMID=26281793	7.7837334	6.5867004	SKEMPI v2.0	0	SPR
1A22:A, B:A_L9A:PMID=2471267	9.067503	9.49485	SKEMPI v2.0	0	RA
1PPF:E, I:I_G32V:PMID=11171964	9.546247	7.91364	SKEMPI v2.0	0	FL
1CHO:E, F, G, I:I_L15C:PMID=9047374	9.781898	9.341989	SKEMPI v2.0	1	FL
3S9D:A, B:A_S123A, B_I34A:PMID=11698684	7.5345783	6.39794	SKEMPI v2.0	0	SP
2B2X:A, H, L:H_E64K, H_V50T, L_Q28S, L_S24R, L_Y52N:PMID=16597831	7.4989395	8.119759	SKEMPI v2.0	0	Other
3KLS:A, X::PMID=20133685	8.5796995	8.259637	PDBbind v2020	0
1A22:A, B:A_R172A:PMID=7504735	9.078735	8.647818	SKEMPI v2.0	0	SPR
2VN5:A, B:A_N37A, A_T35A, B_S42A, B_T43F:PMID=18445585	7.8960304	7.8041005	SKEMPI v2.0	0	ITC
3TPU:A, C, D, E::PMID=22301545	6.692584	4.318759	ATLAS	0		TCR-pMHC
5VXZ:A, C::PMID=27893463	11.267055	12.142668	PDBbind v2020	0
1SMF:E, I:I_E8A:PMID=20656696	7.595353	5.7746906	SKEMPI v2.0	1	Other
2AJF:A, E:A_D20A:PMID=21411533	7.2458344	6.434152	SKEMPI v2.0	0	SPR
3SE4:B, C:B_K134A:PMID=21854986	8.095942	7.39794	SKEMPI v2.0	0	SPR
4DGI:A, H, L::PMID=TBD	7.5153294	6.3467875	SAbDab	0	ITC	Antibody-Antigen
1VFB:A, B, C:A_W92A, C_Q121A:PMID=9609690	7.007536	5.322393	SKEMPI v2.0	0	SPR
3S9D:A, B:A_L19A, B_M35V:PMID=11698684	7.6646137	5.437707	SKEMPI v2.0	0	SP
4ASW:A, B, C::PMID=23297211	5.993331	7.0	PDBbind v2020	0
5C0A:A, B, C, D, E::PMID=27183389	4.524688	3.2218487	PDBbind v2020	1		TCR-pMHC
6BLI:J, K, L::PMID=TBD	8.342134	9.283997	SAbDab	1	Unknown	Antibody-Antigen
5O2U:C, D::PMID=TBD	9.650189	9.161151	SAbDab	0	SPR	Antibody-Antigen
3C4M:B, D::PMID=18375760	6.26478	6.008774	PDBbind v2020	1
6B5O:A, H, L::PMID=TBD	6.823805	8.3316145	SAbDab	1	Unknown	Antibody-Antigen
1JTG:A, B:A_L77A:PMID=24947275	7.7042	9.0	SKEMPI v2.0	0	Other
4ZK9:A, B::PMID=26095031	8.822101	9.619789	PDBbind v2020	0
4RJF:A, B::PMID=25972089	6.819209	6.60206	PDBbind v2020	1
1Z7X:W, X:W_S289A:PMID=10970748	12.135315	12.769551	SKEMPI v2.0	0	Other
4BKX:A, B::PMID=23791785	6.83239	5.30103	PDBbind v2020	0
4BYF:A, B::PMID=24636949	6.498622	6.0457573	PDBbind v2020	0
1DQJ:A, B, C::PMID=10828942	6.931921	8.555955	SKEMPI v2.0	0	SPR
3EQS:A, B:B_F3A:PMID=20226197	6.8658257	4.4202166	SKEMPI v2.0	1	SPR
3QDJ:A, B, C, D, E:D_D26W:PMID=24550723	4.911271	5.958607	SKEMPI v2.0	1	SPR	TCR-pMHC
3SGB:E, I:I_E4D, I_K7M, I_L12M, I_L17V:PMID=Stephen Ming-teh Lu, PhD Thesis, Purdue University, 2000	10.523079	10.69037	SKEMPI v2.0	0	FL
1JTG:A, B:A_E143A:PMID=17070843	7.64423	8.374687	SKEMPI v2.0	0	SPR
3BT1:A, U:U_G20A:PMID=16672229	9.617173	9.337242	SKEMPI v2.0	0	SPR
1IAR:A, B:A_K12E:PMID=9050834	9.633883	9.688246	SKEMPI v2.0	0	SPR
4MNQ:A, B, C, D, E:C_K4A, D_A93S, D_G97K, D_L94G, D_P95T:PMID=24196962	5.8557577	6.036212	SKEMPI v2.0	1	SPR	TCR-pMHC
6B3S:E, F, G::PMID=TBD	8.128586	7.920819	SAbDab	0	SPR	Antibody-Antigen
1VFB:A, B, C:B_D54A:PMID=8703938	6.859453	7.230623	SKEMPI v2.0	0	SPR
3BT1:A, U:U_S81A:PMID=16672229	9.609143	9.148742	SKEMPI v2.0	0	SPR
4CPA:A, I:I_V37I:PMID=8063780	8.925256	8.677781	SKEMPI v2.0	1	IASP
1BRS:A, D:D_T42A:PMID=7739054	10.433491	12.638272	SKEMPI v2.0	0	Other
1MHP:A, H, L:H_G100L:PMID=16597831	7.628536	6.070581	SKEMPI v2.0	0	ELISA
1TDQ:A, B::PMID=15296743	7.8120584	7.920819	PDBbind v2020	0
3QIB:A, B, C, D, E:D_N95P:PMID=21490152	5.7585335	4.2865095	ATLAS	0	SPR	TCR-pMHC
3EJH:B, F::PMID=19251642	6.457197	5.30103	PDBbind v2020	1
3EYF:A, B, E::PMID=18772881	6.77563	7.026872	SAbDab	1	ITC	Antibody-Antigen
1OHZ:A, B:B_S11L, B_S45Q, B_T12L:PMID=17360613	7.117462	5.69897	SKEMPI v2.0	0	ITC
5YI8:A, B::PMID=29467404	6.621888	5.7447276	PDBbind v2020	1
3L5X:A, H, L:L_E93Y, L_H91Q, L_N92D, L_Y94G:PMID=20226193	9.5285015	10.187087	SKEMPI v2.0	0	SPR
1NCA:H, L, N:H_N31Q:PMID=9692956	7.5232487	7.30103	SKEMPI v2.0	0	FL
3NPS:A, B, C:A_I26A:PMID=17475279	9.755825	9.681936	SKEMPI v2.0	0	FL
3BT1:A, U:U_K137A:PMID=10864923	9.652852	8.546681	SKEMPI v2.0	0	SPR
3S4S:D, E, F, H::PMID=21900604	6.1621656	5.055517	PDBbind v2020	1		TCR-pMHC
4P5T:A, B, C, D:D_R88A:PMID=24813203	4.937208	5.221849	SKEMPI v2.0	0	SPR	TCR-pMHC
1CHO:E, F, G, I:I_Y17P:PMID=11171964	8.9187355	5.0	SKEMPI v2.0	1	FL
5XJM:A, H, L::PMID=TBD	8.206082	9.366531	SAbDab	0	Unknown	Antibody-Antigen
5D1X:C, D, E::PMID=TBD	9.413889	10.677781	SAbDab	0	SPR	Antibody-Antigen
1NF3:A, C::PMID=12606577	6.6530485	7.30103	PDBbind v2020	0
2JEL:H, L, P:P_E85A:PMID=1711212	7.656601	8.522879	SKEMPI v2.0	0	Other
1AHW:A, B, C:C_T186A:PMID=9480775	6.9345026	7.481486	SKEMPI v2.0	0	IASP
1MHP:A, H, L:H_G102S, H_S35A:PMID=16597831	7.5970907	6.9172144	SKEMPI v2.0	0	ELISA
1GC1:C, G:C_K72A:PMID=2402498	8.441772	8.455932	SKEMPI v2.0	0	RA
1QAB:A, B, C, D, E::PMID=19021760	6.4984865	6.455932	SKEMPI v2.0	0	FL
4Y8D:B, D::PMID=TBD	8.088751	8.05061	SAbDab	0	Unknown	Antibody-Antigen
3K3Q:A, B, C::PMID=20138889	8.733152	9.832683	PDBbind v2020	0
3R4D:A, B::PMID=21670291	6.7092466	7.669586	PDBbind v2020	0
4UI0:A, B, C::PMID=25938661	8.351781	7.055517	PDBbind v2020	0
1KBH:A, B:A_L909A, B_I1126V, B_Y1172W:PMID=24421312	10.978092	5.966576	SKEMPI v2.0	0	Other
1IAR:A, B:A_Q8A:PMID=9050834	9.641695	9.806875	SKEMPI v2.0	0	SPR
3NGB:G, H, L:H_Q65A:PMID=27908641	7.4667435	7.90309	SKEMPI v2.0	0	SPR
3IXS:K, L::PMID=20696397	7.7442894	7.0457573	PDBbind v2020	1
1PPF:E, I:I_G32T:PMID=11171964	9.613062	7.7235384	SKEMPI v2.0	0	FL
3R85:B, F::PMID=21639858	4.616843	4.38405	PDBbind v2020	1
4KT3:A, B::PMID=23878199	8.8520975	9.585027	PDBbind v2020	0
3BX1:A, C:C_Y87I:PMID=18556023	8.845011	7.0404816	SKEMPI v2.0	0	IASP
1GUA:A, B:B_R4A:PMID=15236966	4.976966	5.5734887	SKEMPI v2.0	0	ITC
1PPF:E, I:I_L18N:PMID=9047374	9.176379	5.954677	SKEMPI v2.0	0	FL
4YEB:A, B:B_F131A:PMID=26235031	7.0478516	6.0	SKEMPI v2.0	0	ITC
3SGB:E, I:I_A9V, I_E37D, I_E4D, I_R15M, I_Y14E:PMID=Stephen Ming-teh Lu, PhD Thesis, Purdue University, 2000	7.939808	9.490797	SKEMPI v2.0	0	FL
1B41:A, B:B_N47R:PMID=24613488	9.802803	10.049149	SKEMPI v2.0	0	IASP
3SGB:E, I:I_N30Y:PMID=11171964	10.535929	10.826814	SKEMPI v2.0	0	FL
5XCO:A, B:B_I9A:PMID=28740607	6.2794323	6.0	SKEMPI v2.0	1	SPR
3TEI:A, B::PMID=23047924	6.5073853	6.30103	PDBbind v2020	1
3QIB:A, B, C, D, P:P_T11A:PMID=12152083	5.1641855	2.9586074	SKEMPI v2.0	1	SPR	TCR-pMHC
1FYT:A, B, C, D, E::PMID=22314361	5.2224054	4.30103	ATLAS	1	SPR	TCR-pMHC
4J2L:A, C, D:A_L118E, A_S34D:PMID=23512657	6.7689266	6.542118	SKEMPI v2.0	1	ITC
1FC2:C, D:C_N7F:PMID=28472513	6.753971	9.1549015	SKEMPI v2.0	1	SPR
6NMR:A, B, E::PMID=31257988	8.801313	9.737549	PDBbind v2020	0
4HJJ:A, H::PMID=TBD	9.584196	9.79588	SAbDab	0	Unknown	Antibody-Antigen
2GL7:D, E, F::PMID=17052462	6.9031553	6.338187	PDBbind v2020	1
2G2U:A, B:B_G48A:PMID=15284234	7.0270042	6.2596374	SKEMPI v2.0	0	IASP
2JEL:H, L, P:P_E5D:PMID=1711212	7.6508427	8.2218485	SKEMPI v2.0	0	Other
3BT1:A, U:U_N159A:PMID=16672229	9.608056	9.065501	SKEMPI v2.0	0	SPR
4B0M:A, B, M:M_Y37A:PMID=22981947	5.3376703	4.404504	SKEMPI v2.0	0	SPR
4G0N:A, B:B_K12E:PMID=15236966	5.995057	6.5228786	SKEMPI v2.0	0	Other
4G35:A, B::PMID=22920569	6.186837	7.2676063	PDBbind v2020	1
3MZG:A, B::PMID=20889499	5.809293	4.7695513	SKEMPI v2.0	0	SPR
2C7N:A, B::PMID=16499958	5.1598434	5.19382	PDBbind v2020	0
2NXZ:A, C, D::PMID=17301785	7.254877	6.2765446	SAbDab	0	SPR	Antibody-Antigen
1CBW:F, G, H, I:I_K15H:PMID=10339415	7.857853	7.869666	SKEMPI v2.0	1	IASP
3NGB:G, H, L:H_Y104A:PMID=27908641	7.507674	6.630784	SKEMPI v2.0	0	SPR
1E50:A, B:B_R32A:PMID=12807883	8.134057	6.552842	SKEMPI v2.0	0	Other
6CXF:A, B, C, D::PMID=31391251	5.888545	6.5985994	PDBbind v2020	0
2BNR:A, B, C, D, E:A_T73A:PMID=27734930	5.943717	4.552842	SKEMPI v2.0	1	SPR	TCR-pMHC
3BT1:A, U:U_P116A:PMID=16672229	9.624682	9.522879	SKEMPI v2.0	0	SPR
5C6T:A, H, L:A_F199A:PMID=26365435	9.280664	7.8632793	SKEMPI v2.0	0	SPR
3SE3:A, B:A_R226A:PMID=21854986	6.8421726	7.30103	SKEMPI v2.0	0	SP
1OGA:A, B, C, D, E:E_I49V:PMID=18275829	4.702156	5.1366773	SKEMPI v2.0	1	SPR	TCR-pMHC
1GC1:C, G:C_T45A:PMID=2402498	8.351301	8.552842	SKEMPI v2.0	0	RA
4RS1:A, B:B_T172A:PMID=27396825	7.7091	7.2692175	SKEMPI v2.0	0	RA
1WR6:C, G::PMID=15966896	4.5406866	3.636388	PDBbind v2020	0
6H06:A, B, K::PMID=TBD	6.2833242	5.251812	SAbDab	1	Unknown	Antibody-Antigen
1CHO:E, F, G, I:I_L15S:PMID=9047374	9.686461	7.623423	SKEMPI v2.0	1	FL
2ABZ:A, C::PMID=16126224	8.764114	8.552842	PDBbind v2020	0
1R0R:E, I:I_T12A:PMID=11171964	9.240216	9.67162	SKEMPI v2.0	0	FL
1CHO:E, F, G, I:I_K10P:PMID=11171964	10.547682	9.756962	SKEMPI v2.0	1	FL
2PCB:A, B:A_E290N:PMID=9092837	5.161498	4.3615108	SKEMPI v2.0	0	ITC
6IU7:A, B::PMID=30685087	8.22601	9.045757	PDBbind v2020	1
2G2U:A, B:B_W112A:PMID=15284234	7.0059605	5.2441254	SKEMPI v2.0	0	IASP
6MSU:A, B, C::PMID=31353240	7.390008	8.036212	PDBbind v2020	1
1EMV:A, B:A_V35A, B_F86A:PMID=18471830	11.382942	10.504456	SKEMPI v2.0	0	RA
3SE8:G, H, L:H_W47A:PMID=27908641	7.175926	6.1366773	SKEMPI v2.0	0	SPR
3LB6:B, D::PMID=20223216	9.9695835	11.327902	PDBbind v2020	0
3QDJ:A, B, C, D, E:D_R27W:PMID=24550723	4.9485207	4.207608	SKEMPI v2.0	1	SPR	TCR-pMHC
4QNP:A, B, E, F, H, L::PMID=25668439	8.094766	7.0222764	PDBbind v2020	0
3KBT:B, C::PMID=20101027	7.4241066	8.031984	PDBbind v2020	0
1REW:A, B, C:A_F38A, A_P39A, B_F38A, B_P39A:PMID=10880444	8.512138	7.0619807	SKEMPI v2.0	0	SPR
2WPT:A, B:B_K90A:PMID=18471830	6.5256615	7.5214334	SKEMPI v2.0	0	RA
5C6T:A, H, L:A_F192A:PMID=26365435	9.26512	8.421361	SKEMPI v2.0	0	SPR
3HFM:H, L, Y:Y_K97D:PMID=9761467	7.920435	5.161151	SKEMPI v2.0	0	IASP
1MHP:A, H, L:H_K64E, L_N51Y, L_S27Q:PMID=16597831	7.6220827	8.769551	SKEMPI v2.0	0	Other
1MLC:A, B, E:B_K65D:PMID=17891135	8.425707	8.342944	SKEMPI v2.0	0	FL
4Y8D:A, C::PMID=TBD	8.109747	8.05061	SAbDab	0	Unknown	Antibody-Antigen
2I26:L, N::PMID=16446445	9.200451	8.022276	SKEMPI v2.0	0	SPR
4EIG:A, B::PMID=TBD	8.6370325	9.0	SAbDab	0	SPR	Antibody-Antigen
1OGA:A, B, C, D, E:A_T80A:PMID=27734930	4.758868	5.1325326	SKEMPI v2.0	1	SPR	TCR-pMHC
2G2U:A, B:B_E73M, B_F142W, B_Y143F:PMID=18775544	6.974698	6.576754	SKEMPI v2.0	0	IASP
2G2U:A, B:B_E73M, B_S130K, B_S146M:PMID=18775544	6.9833317	8.337242	SKEMPI v2.0	0	IASP
3QDJ:A, C, D, E:D_D26W:PMID=24550723	4.9794683	5.958607	ATLAS	1	SPR	TCR-pMHC
3ULA:A, D::PMID=22363519	9.468005	8.546681	PDBbind v2020	0
2NYY:A, C, D:A_K1028A:PMID=17173035	9.3526535	9.924453	SKEMPI v2.0	0	Other
3KBH:A, E:E_S54T:PMID=21411533	7.1835194	5.632644	SKEMPI v2.0	0	SPR
1R0R:E, I:I_A10L, I_L13R, I_P9S, I_T12K:PMID=12767228	8.34827	6.978811	SKEMPI v2.0	0	IASP
4L3E:A, C, D, E:A_E166A:PMID=23736024	4.7219524	4.492144	ATLAS	1	SPR	TCR-pMHC
3SE3:A, B:B_N44E, B_S47Q, B_V85A, B_Y43H:PMID=16171819	6.1759024	5.69897	SKEMPI v2.0	0	SP
1DQJ:A, B, C:A_S91A:PMID=12515535	7.0008945	7.5058455	SKEMPI v2.0	0	SPR
1QUR:H, I, L::PMID=10504391	10.450731	12.537602	PDBbind v2020	1
4WFD:G, H, I::PMID=25319414	6.8250294	5.8860564	PDBbind v2020	1
3QHY:A, B:B_D91A:PMID=23625930	10.58769	11.137869	SKEMPI v2.0	0	IASP
1OTR:A, B::PMID=12787503	4.350176	3.8096683	PDBbind v2020	1
1LFD:A, B:A_Y80K:PMID=15197281	5.532731	5.7931743	SKEMPI v2.0	0	ITC
4L3E:A, C, D, E:D_N52A:PMID=23736024	4.7183266	5.721475	ATLAS	1	SPR	TCR-pMHC
1DAN:H, L, T, U:U_Q20A:PMID=7947809	9.12542	7.318759	SKEMPI v2.0	0	ELISA
1VFB:A, B, C:B_S28E:PMID=17891135	7.144662	8.90309	SKEMPI v2.0	0	FL
1R0R:E, I:I_T12M:PMID=11171964	9.544419	9.555955	SKEMPI v2.0	0	FL
2VLR:A, C, D, E:E_S99A:PMID=18275829	4.4839535	5.309804	ATLAS	1	SPR	TCR-pMHC
4OZG:D, F, H, I, J::PMID=24777060	3.9896343	4.801343	PDBbind v2020	1		TCR-pMHC
4G2V:A, B:A_N260R, A_R198E:PMID=22074847	5.7645226	5.2839966	SKEMPI v2.0	1	SPR
3QHY:A, B:B_Y73A:PMID=23625930	10.59763	11.935542	SKEMPI v2.0	0	IASP
3BT1:A, U:U_T26A:PMID=16672229	9.644408	9.20066	SKEMPI v2.0	0	SPR
1GC1:C, G:C_K50A:PMID=2402498	8.426121	8.408936	SKEMPI v2.0	0	RA
4P5T:A, B, C, D:D_D84A:PMID=24813203	4.9338703	5.221849	SKEMPI v2.0	0	SPR	TCR-pMHC
6F0F:A, B::PMID=31543461	7.0488853	6.7447276	PDBbind v2020	1
4DRX:A, B, F::PMID=22778434	6.8207226	6.8096685	PDBbind v2020	0
1VFB:A, B, C:A_Y50A:PMID=8703938	7.3345337	7.4145393	SKEMPI v2.0	0	SPR
2OOB:A, B:A_K7E:PMID=18596201	3.891683	4.405607	SKEMPI v2.0	1	FL
4R2G:A, M, N::PMID=TBD	7.0786324	7.468521	SAbDab	0	ITC	Antibody-Antigen
5VAG:A, B, C::PMID=TBD	8.410156	8.026872	SAbDab	0	SPR	Antibody-Antigen
1A22:A, B:B_E86A:PMID=9571026	9.041908	8.756962	SKEMPI v2.0	0	SPR
5L2K:A, B, D, E::PMID=27807341	5.594779	5.939302	PDBbind v2020	0		TCR-pMHC
1A22:A, B:A_F54A:PMID=2471267	8.950564	8.823909	SKEMPI v2.0	0	RA
3BX1:A, C::PMID=18556023	9.075314	8.346787	SKEMPI v2.0	0	IASP
2A9K:A, B::PMID=16177825	6.704527	7.221849	SKEMPI v2.0	0	ITC
5BOZ:B, H::PMID=TBD	9.8228855	9.1549015	SAbDab	0	SPR	Antibody-Antigen
4NM8:A, B, H, L::PMID=TBD	7.582652	8.60206	SAbDab	0	BLI	Antibody-Antigen
5VKL:A, B::PMID=28826505	7.374242	6.9469213	PDBbind v2020	1
2Z3R:A, B::PMID=17643103	10.506777	10.420217	PDBbind v2020	0
3SGB:E, I:I_R15L:PMID=11171964	10.158439	10.580044	SKEMPI v2.0	0	FL
3SGB:E, I:I_A9V, I_E37D, I_G26S, I_K23Q, I_K28E, I_N22S, I_R15M, I_T11S:PMID=Stephen Ming-teh Lu, PhD Thesis, Purdue University, 2000	8.155344	7.462181	SKEMPI v2.0	0	FL
2B2X:A, H, L:H_E64K, H_V50T, L_H31K, L_Q28S, L_Y52N:PMID=16597831	7.5767336	7.216811	SKEMPI v2.0	0	ELISA
1BRS:A, D:A_E71W:PMID=9126847	10.452116	12.785156	SKEMPI v2.0	0	ITC
3EQY:A, C:C_W7A:PMID=20226197	6.3388453	3.638272	SKEMPI v2.0	1	SPR
3BT1:A, U:U_G10A:PMID=16672229	9.613253	9.142668	SKEMPI v2.0	0	SPR
1I8I:A, B, C::PMID=TBD	7.756171	7.6575775	SAbDab	1	Unknown	Antibody-Antigen
3L5X:A, H, L:L_E93D, L_H91P, L_N92L, L_Y94S:PMID=20226193	9.439346	9.5867	SKEMPI v2.0	0	SPR
1PPF:E, I:I_P14T:PMID=11171964	10.061338	9.97881	SKEMPI v2.0	0	FL
1CHO:E, F, G, I:I_R18D:PMID=11171964	10.323999	8.505845	SKEMPI v2.0	1	FL
1R0R:E, I:I_T12F:PMID=11171964	9.316574	10.580044	SKEMPI v2.0	0	FL
3S4S:A, B, C, G::PMID=21900604	6.031127	5.055517	PDBbind v2020	1		TCR-pMHC
1CHO:E, F, G, I:I_A12V, I_E40D, I_E7D, I_G29S, I_N25S, I_R18M, I_T14S, I_T46I, I_V3I:PMID=Stephen Ming-teh Lu, PhD Thesis, Purdue University, 2000	8.458899	7.30103	SKEMPI v2.0	1	FL
1VFB:A, B, C:C_T118A:PMID=9609690	6.939088	7.3419886	SKEMPI v2.0	0	SPR
1CHO:E, F, G, I:I_R18N:PMID=11171964	10.499506	8.69897	SKEMPI v2.0	1	FL
2WPT:A, B:A_R39E:PMID=9718299	7.1522264	8.09691	SKEMPI v2.0	0	Other
3O43:A, B::PMID=21644542	8.114279	8.045757	PDBbind v2020	1
4NM8:A, B, C, D, E, F, H, L:B_T32I:PMID=24335589	7.844569	8.638272	SKEMPI v2.0	0	BLI
1NSN:H, L, S::PMID=1704035	7.8013744	10.0	SAbDab	0	Other	Antibody-Antigen
5CJS:C, D, H, L::PMID=26303961	8.019016	8.022276	PDBbind v2020	0
5C4V:A, B::PMID=28397834	5.8956366	5.958607	PDBbind v2020	0
1R0R:E, I:I_E14K:PMID=11171964	9.966163	8.543634	SKEMPI v2.0	0	FL
1BP3:A, B:A_L52F, A_P48A, A_S51A, A_T50A:PMID=2014261	10.392069	10.30103	SKEMPI v2.0	0	RA
1EAW:A, B:A_H138A:PMID=17475279	10.576893	10.314259	SKEMPI v2.0	0	FL
1BRS:A, D:A_E71F, D_D39A:PMID=9126847	10.020805	8.522879	SKEMPI v2.0	0	ITC
3DI2:C, D::PMID=19141282	7.0106325	4.7447276	PDBbind v2020	0
2L9S:A, B::PMID=21440557	5.5805035	5.6575775	PDBbind v2020	1
1CHO:E, F, G, I:I_A12T, I_L15M:PMID=Stephen Ming-teh Lu, PhD Thesis, Purdue University, 2000	10.599268	10.60206	SKEMPI v2.0	1	FL
5C0N:A, H, L::PMID=TBD	6.1951075	5.38405	SAbDab	0	SPR	Antibody-Antigen
1C4Z:A, B, C, D:D_R3E:PMID=17433363	5.23962	4.4317985	SKEMPI v2.0	0	FL
1LFD:A, B:B_E62A:PMID=15236966	5.6613665	5.7772837	SKEMPI v2.0	0	Other
2KSO:A, B:A_K10D, B_D25K:PMID=22244754	5.7284737	5.0	SKEMPI v2.0	0	ITC
4G0N:A, B:A_V45A, B_N11A:PMID=15236966	6.073702	7.0958257	SKEMPI v2.0	0	ITC
2W19:A, C::PMID=19556970	6.9792137	6.853872	PDBbind v2020	0
4HFF:A, B::PMID=23288853	9.795459	9.570248	PDBbind v2020	0
4PZ6:B, P::PMID=24939935	6.6200733	6.6777806	PDBbind v2020	1
5CW7:E, F::PMID=26996937	12.255643	12.552842	PDBbind v2020	0
1K8R:A, B:B_Q11A:PMID=11709168	5.201707	5.2062097	SKEMPI v2.0	0	Other
2MPA:H, L, P::PMID=TBD	6.944022	8.040958	SAbDab	1	Unknown	Antibody-Antigen
2BTF:A, P:P_V60E:PMID=9788869	5.772853	4.920819	SKEMPI v2.0	0	FL
4KRP:A, B:B_E105A:PMID=23791944	6.377325	5.60206	SKEMPI v2.0	0	SPR
3HFM:H, L, Y:L_Y96A, Y_R21A:PMID=10338006	7.9113274	6.30103	SKEMPI v2.0	0	SP
4Z5R:G, P, Q::PMID=TBD	9.276539	10.744727	SAbDab	0	SPR	Antibody-Antigen
3C9A:A, C::PMID=18500331	8.613035	8.113509	PDBbind v2020	1
1BRS:A, D:A_H100A, D_Y29F:PMID=7739054	9.18288	9.931814	SKEMPI v2.0	0	ITC
2V3B:A, B::PMID=17636129	5.9815807	5.30103	PDBbind v2020	0
3BT1:A, U:U_S199A:PMID=16672229	9.600935	9.431798	SKEMPI v2.0	0	SPR
4AEI:B, I, M::PMID=TBD	8.08683	9.09691	SAbDab	0	Unknown	Antibody-Antigen
3EAB:D, J::PMID=18997780	5.8209105	4.920819	PDBbind v2020	1
3TN0:A, C, D::PMID=21964029	5.8610506	5.6575775	PDBbind v2020	0		TCR-pMHC
4UI1:B, C::PMID=25938661	7.8461723	6.9065785	PDBbind v2020	0
6MLK:A, H, L::PMID=TBD	7.69156	7.8860564	SAbDab	0	SPR	Antibody-Antigen
4JLR:H, L, S::PMID=TBD	8.566232	10.524329	SAbDab	0	SPR	Antibody-Antigen
3REB:C, D::PMID=nan	7.8129835	7.017729	PDBbind v2020	0
3LH2:K, O, V::PMID=20826338	8.663563	8.251812	SAbDab	0	SPR	Antibody-Antigen
2I3S:E, F::PMID=17227844	5.9860077	5.4436975	PDBbind v2020	1
1JTG:A, B:A_K208A, B_D49A:PMID=10772866	6.9863577	7.0264106	SKEMPI v2.0	0	SPR
3S9D:A, B:A_L23A, B_E66A:PMID=11698684	7.4525833	4.161151	SKEMPI v2.0	0	SP
3QDG:A, B, C, D, E:D_G28Y:PMID=24550723	4.925968	3.9208188	SKEMPI v2.0	1	SPR	TCR-pMHC
2LP0:A, B::PMID=22615398	5.5447083	4.653647	PDBbind v2020	1
5BK1:B, C, D::PMID=TBD	7.79574	8.958608	SAbDab	0	SPR	Antibody-Antigen
3SGB:E, I:I_A9R, I_K7R, I_L12R, I_T11K:PMID=12767228	7.255459	6.679854	SKEMPI v2.0	0	IASP
1EAW:A, B:A_I45A:PMID=17475279	10.765151	10.446117	SKEMPI v2.0	0	FL
2WPT:A, B:A_D48A:PMID=9718299	6.9817343	4.0	SKEMPI v2.0	0	Other
2BNR:A, C, D, E:D_G97D, D_S96L, D_S99T, D_T95L, E_I53T, E_V95L:PMID=17644531	6.2358084	7.08831	ATLAS	1	SPR	TCR-pMHC
5J11:A, B, C::PMID=28368013	7.792368	7.537602	PDBbind v2020	0
3LZF:A, B, H, L:A_D222G:PMID=23236279	8.164285	8.207608	SKEMPI v2.0	0	SP
3BP8:A, C:C_A51F:PMID=18319344	8.620451	7.931814	SKEMPI v2.0	0	SPR
5CYK:A, B:B_E47D, B_E52R:PMID=26476442	8.543522	8.30103	SKEMPI v2.0	0	BLI
3NOG:A, B, C, D, E::PMID=21296164	8.522867	7.649752	PDBbind v2020	0
3HG1:A, B, C, D, E:E_G52P, E_I53F, E_S50Y, E_V51G:PMID=24196962	5.621682	5.7447276	SKEMPI v2.0	1	SPR	TCR-pMHC
2AQ1:G, H::PMID=16338399	6.1494646	8.259637	PDBbind v2020	0		TCR-pMHC
2DD8:H, L, S::PMID=16597622	7.781145	7.69897	SAbDab	0	SPR	Antibody-Antigen
1CHO:E, F, G, I:I_A12P:PMID=11171964	10.379938	9.0	SKEMPI v2.0	1	FL
4P23:A, B, C, D:D_R89A:PMID=22101158	4.844654	5.154902	SKEMPI v2.0	0	SPR	TCR-pMHC
1R0R:E, I:I_A10N:PMID=11171964	10.391522	9.0	SKEMPI v2.0	0	FL
2NYY:A, C, D:A_F925A:PMID=17173035	9.375072	6.9065785	SKEMPI v2.0	0	Other
1BRS:A, D:A_H100A, D_T42A:PMID=7739054	8.994116	8.036212	SKEMPI v2.0	0	Other
3CQC:A, B::PMID=nan	7.3018875	8.39794	PDBbind v2020	0
1GUA:A, B:B_T13A:PMID=15236966	5.3041058	5.7931743	SKEMPI v2.0	0	ITC
2JEL:H, L, P:P_E75R:PMID=1711212	7.7033424	6.5228786	SKEMPI v2.0	0	Other
3UIH:A, P:A_H76W, A_K58Y:PMID=22244766	4.9411974	4.703335	SKEMPI v2.0	1	ITC
3IDX:G, H, L:G_C129V, G_C14W, G_C242Q, G_C27I, G_M247A, G_W13M:PMID=17301785	7.7405605	8.25806	SKEMPI v2.0	0	SPR
2AJF:A, E:E_T159S:PMID=15791205	7.3072577	6.4534574	SKEMPI v2.0	0	SPR
1KTZ:A, B:B_S25A:PMID=16300789	6.1078873	5.9281178	SKEMPI v2.0	0	SPR
1LFD:A, B:A_D45K:PMID=15197281	5.5414486	6.307153	SKEMPI v2.0	0	ITC
3MJ9:A, H, L::PMID=21220118	8.0365	8.114074	SAbDab	0	SPR	Antibody-Antigen
4X7F:B, D::PMID=TBD	8.251047	7.552842	SAbDab	0	ITC	Antibody-Antigen
6MUD:A, B::PMID=31072926	7.186367	5.9914	PDBbind v2020	0
4AN7:A, B::PMID=23094997	9.998342	8.49485	PDBbind v2020	0
2JEL:H, L, P:P_E83A:PMID=1711212	7.669383	8.522879	SKEMPI v2.0	0	Other
3S9D:A, B:A_S123A, B_D91A:PMID=11698684	7.4544773	6.6382723	SKEMPI v2.0	0	SP
3SGB:E, I:I_P8K:PMID=11171964	10.183075	10.66354	SKEMPI v2.0	0	FL
3BT1:A, U:U_N184A:PMID=16672229	9.634937	9.09691	SKEMPI v2.0	0	SPR
3IU3:H, I, L::PMID=20032294	8.606744	9.853872	SAbDab	0	SPR	Antibody-Antigen
3QIB:A, B, C, D, P:B_E67A:PMID=12152083	5.162812	3.924453	SKEMPI v2.0	1	SPR	TCR-pMHC
3BK3:A, C::PMID=18477456	7.3553925	7.6575775	SKEMPI v2.0	0	SPR
3S9D:A, B:A_L19A, B_D91A:PMID=11698684	7.570236	6.4436975	SKEMPI v2.0	0	SP
3NPS:A, B, C:A_Q23A:PMID=17475279	9.798074	10.133122	SKEMPI v2.0	0	FL
4MNQ:A, C, D, E:D_A94S, D_G98K, D_L95G, D_P96T, E_E53F, E_H51W, E_P52E, E_Y54E:PMID=24196962	5.943715	8.040958	ATLAS	1	SPR	TCR-pMHC
3BLH:A, B::PMID=18566585	7.4333973	6.5228786	PDBbind v2020	0
5GWO:A, B, C, D::PMID=28827170	7.5490437	7.5228786	PDBbind v2020	0
3QIB:A, B, C, D, E:B_E59A:PMID=12152083	5.7168436	5.2596374	ATLAS	0	SPR	TCR-pMHC
3BT1:A, U:U_E92A:PMID=16672229	9.620799	9.187087	SKEMPI v2.0	0	SPR
5IJ0:A, B::PMID=27046833	6.2919893	5.102373	PDBbind v2020	0
1TA3:A, B::PMID=15181003	9.306181	8.045757	PDBbind v2020	0
5E6P:A, B:A_A494E:PMID=26627240	5.2045126	4.879426	SKEMPI v2.0	0	ITC
1KTZ:A, B:B_T27A:PMID=16300789	5.997143	5.057992	SKEMPI v2.0	0	SPR
3BT1:A, U:U_M101A:PMID=16672229	9.641682	9.036212	SKEMPI v2.0	0	SPR
1BRS:A, D:A_R57A, D_D39A:PMID=9126847	9.839504	5.6716204	SKEMPI v2.0	0	ITC
4K71:A, B, C::PMID=24120761	7.80579	8.522879	SKEMPI v2.0	0	ELISA
1RI8:A, B::PMID=15659390	7.6604357	8.537602	SAbDab	0	SPR	Antibody-Antigen
1KNE:A, P:A_A3F, P_T2L:PMID=25790265	4.706191	4.481486	SKEMPI v2.0	1	FL
1JTG:A, B:A_E85A, B_S113A:PMID=17070843	7.7022524	4.9746943	SKEMPI v2.0	0	SPR
6FE4:C, H::PMID=TBD	8.107983	8.017729	SAbDab	0	SPR	Antibody-Antigen
4W6Y:A, B::PMID=TBD	8.0909395	8.801343	SAbDab	0	SPR	Antibody-Antigen
5TWA:A, D::PMID=28079890	7.009446	7.180456	PDBbind v2020	1
1A22:A, B:A_R64K:PMID=2321008	8.90469	9.69897	SKEMPI v2.0	0	RA
4RS1:A, B:A_F99A, A_L95A:PMID=27396825	7.9538813	5.69897	SKEMPI v2.0	0	IARA
3BK3:A, C:C_I19R:PMID=18477456	7.307063	7.3467875	SKEMPI v2.0	0	SPR
1MHP:A, H, L:H_Y58Q:PMID=16597831	7.6124496	6.5482135	SKEMPI v2.0	0	ELISA
1DAN:H, L, T, U:T_L67A:PMID=8312277	9.111813	8.107349	SKEMPI v2.0	0	ELISA
1CHO:E, F, G, I:I_L15H:PMID=9047374	9.874451	9.079355	SKEMPI v2.0	1	FL
3BN9:B, C, D:B_Q169A:PMID=17475279	10.246199	9.07007	SKEMPI v2.0	0	FL
2VXQ:A, H, L::PMID=19201867	8.704206	9.958608	SAbDab	0	SPR	Antibody-Antigen
3SGB:E, I:I_G26S, I_N30D, I_T24I, I_V36L, I_Y14D, I_Y5H:PMID=Stephen Ming-teh Lu, PhD Thesis, Purdue University, 2000	7.619405	6.632644	SKEMPI v2.0	0	FL
4DKF:B, I, M::PMID=TBD	8.901046	8.508638	SAbDab	0	SPR	Antibody-Antigen
3S9D:A, B:A_Y71A:PMID=16171819	7.5821505	8.30103	SKEMPI v2.0	0	SP
1PPF:E, I:I_R21E:PMID=11171964	9.823306	9.447331	SKEMPI v2.0	0	FL
6ISC:A, B::PMID=nan	6.1510143	5.6197886	PDBbind v2020	0
3S9D:A, B:A_L23A, B_I90A:PMID=11698684	7.478876	4.607303	SKEMPI v2.0	0	SP
1CHO:E, F, G, I:I_R18L:PMID=11171964	10.55518	9.20412	SKEMPI v2.0	1	FL
3S9D:A, B:A_Q48A:PMID=16171819	7.676759	8.522879	SKEMPI v2.0	0	SP
3D3V:A, B, C, D, E:C_Y8A:PMID=23736024	5.2229786	3.5606673	SKEMPI v2.0	1	SPR	TCR-pMHC
1A22:A, B:A_L45A:PMID=7504735	9.012365	8.14813	SKEMPI v2.0	0	SPR
1JRH:H, I, L:I_E45P, I_I47K, I_S44G:PMID=11123892	7.7491446	10.769551	SKEMPI v2.0	0	SPR
4HDO:A, B::PMID=23814056	6.1592436	6.4436975	PDBbind v2020	0
2G2U:A, B:B_E73A, B_Y143A:PMID=15284234	7.0122957	7.29243	SKEMPI v2.0	0	IASP
5MES:A, H, L::PMID=TBD	7.5423584	6.468521	SAbDab	0	Unknown	Antibody-Antigen
3SGB:E, I:I_R15D:PMID=11171964	10.186841	10.279015	SKEMPI v2.0	0	FL
1KNE:A, P:A_D40F, P_T2F:PMID=25790265	4.865239	4.8860564	SKEMPI v2.0	1	FL
3SGB:E, I:I_E13D, I_E37D, I_E4D, I_G26S, I_G48E, I_N22S, I_R15M, I_T11S:PMID=Stephen Ming-teh Lu, PhD Thesis, Purdue University, 2000	7.575038	7.322393	SKEMPI v2.0	0	FL
3S9D:A, B:A_L8A, B_E66A:PMID=11698684	7.508547	5.60206	SKEMPI v2.0	0	SP
1G0V:A, B::PMID=11042188	9.531021	10.0	PDBbind v2020	1
1C4Z:A, B, C, D:A_Q141A:PMID=17433363	5.254609	5.5850267	SKEMPI v2.0	0	FL
3BP8:A, C:A_F115A, C_A51F:PMID=18319344	8.604221	8.950782	SKEMPI v2.0	0	SPR
1C4Z:A, B, C, D:D_A95G:PMID=17433363	5.2256813	5.0	SKEMPI v2.0	0	FL
5E7F:A, G::PMID=TBD	8.238029	8.040958	SAbDab	0	SPR	Antibody-Antigen
2NZ9:A, C, D:A_K875A:PMID=17173035	9.377071	9.467246	SKEMPI v2.0	0	Other
2A6D:A, B, P::PMID=TBD	6.8434687	6.823909	SAbDab	1	Unknown	Antibody-Antigen
6RHW:C, G, H::PMID=31852826	8.53376	8.39794	PDBbind v2020	0
5VCB:A, B, C, D, E, F::PMID=29054754	7.6749697	7.207608	PDBbind v2020	0
1AK4:A, D::PMID=9223641	4.2847815	4.920819	SKEMPI v2.0	0	SPR
1YYM:G, H, L::PMID=TBD	6.936099	5.0231915	SAbDab	0	SPR	Antibody-Antigen
4KFZ:A, C::PMID=TBD	8.067156	7.026872	SAbDab	0	Unknown	Antibody-Antigen
1PPF:E, I:I_G32F:PMID=11171964	9.611828	8.69897	SKEMPI v2.0	0	FL
1R0R:E, I:I_A10F:PMID=11171964	10.643654	12.175874	SKEMPI v2.0	0	FL
4PL8:A, B, H::PMID=25313062	6.5689983	6.49485	PDBbind v2020	1
5SV3:C, D::PMID=TBD	8.991951	9.202732	SAbDab	0	SPR	Antibody-Antigen
4YK4:A, B, C::PMID=TBD	6.9719324	6.4388986	SAbDab	0	BLI	Antibody-Antigen
3FII:A, B::PMID=19543288	9.100755	8.721247	PDBbind v2020	1
5XBF:A, B::PMID=28439001	6.161949	5.7695513	PDBbind v2020	0
1JTG:A, B:A_E79K, B_F142A:PMID=9891008	7.670929	6.6197886	SKEMPI v2.0	0	IASP
2BDN:A, H, L:H_L27R:PMID=24475232	8.116678	8.619789	SKEMPI v2.0	0	SPR
3SGB:E, I:I_N30W:PMID=11171964	10.28885	10.361511	SKEMPI v2.0	0	FL
1PPF:E, I:I_E19P:PMID=11171964	9.161299	7.4317985	SKEMPI v2.0	0	FL
3N85:A, H, L:H_W100F:PMID=20654626	8.822838	9.113509	SKEMPI v2.0	0	SPR
3BT1:A, U:U_P136A:PMID=16672229	9.637552	9.091515	SKEMPI v2.0	0	SPR
5TZT:C, H, L::PMID=TBD	7.4701014	8.542118	SAbDab	0	SPR	Antibody-Antigen
6IVU:A, B::PMID=31106374	10.845234	10.958608	PDBbind v2020	0
3MAC:A, H, L::PMID=21085615	7.8940954	6.69897	SAbDab	0	ITC	Antibody-Antigen
1JTD:A, B:B_I191A:PMID=23625930	10.617207	10.19997	SKEMPI v2.0	0	IASP
4EN3:A, B, C, D::PMID=nan	6.0910463	5.60206	PDBbind v2020	0		TCR-pMHC
1KBH:A, B:A_L909A, B_L1138A, B_Y1172W:PMID=24421312	10.968039	5.7644715	SKEMPI v2.0	0	Other
5W8T:A, B::PMID=28931677	6.21714	4.5676723	PDBbind v2020	0
3S9D:A, B:A_S123A, B_T33A:PMID=11698684	7.4902897	6.3565474	SKEMPI v2.0	0	SP
4XKH:A, E, F::PMID=26876100	5.189706	6.026872	PDBbind v2020	1
2WPT:A, B:A_N31V, A_R35T:PMID=9718299	7.2745953	9.721247	SKEMPI v2.0	0	Other
2G2U:A, B:B_Y143A, B_Y50A:PMID=15284234	6.9971704	7.468521	SKEMPI v2.0	0	IASP
3HI1:G, H, L::PMID=19965434	7.858923	7.950782	SAbDab	0	SPR	Antibody-Antigen
3QC8:A, B::PMID=21739474	6.356682	4.950782	PDBbind v2020	0
2C0L:A, B:A_S242Y:PMID=17157249	6.981392	6.761954	SKEMPI v2.0	0	ITC
1JTG:A, B:A_S209A, B_D49A:PMID=10772866	7.6967564	6.9625735	SKEMPI v2.0	0	SPR
3BT1:A, U:U_V261A:PMID=16672229	9.654395	9.161151	SKEMPI v2.0	0	SPR
4NN6:A, B, C::PMID=24632570	7.5071087	8.823909	PDBbind v2020	0
4K71:A, B, C:A_A418T, A_A545V, A_G503E, A_M416V:PMID=24120761	7.8600626	5.9871626	SKEMPI v2.0	0	ELISA
1RKC:A, B::PMID=14702644	8.806038	7.4089355	PDBbind v2020	1
3OJM:A, B::PMID=22057274	6.6664133	6.8860564	PDBbind v2020	0
5YOY:K, M, P::PMID=TBD	9.462676	10.744727	SAbDab	0	Unknown	Antibody-Antigen
3GJ7:C, D::PMID=19505478	5.1053047	5.39794	PDBbind v2020	1
4MAY:A, B, C, D::PMID=24136005	4.6562357	3.9065783	PDBbind v2020	0		TCR-pMHC
3BT1:A, U:U_H247A:PMID=16672229	9.607564	9.30103	SKEMPI v2.0	0	SPR
2I3T:G, H::PMID=17227844	6.4391603	5.5686364	PDBbind v2020	1
2JEL:H, L, P:P_R17G:PMID=1711212	7.6369925	8.522879	SKEMPI v2.0	0	Other
1TLH:A, B::PMID=15257291	5.939389	3.5228786	PDBbind v2020	0
2HRK:A, B:A_K140A:PMID=17976650	7.4881935	6.576754	SKEMPI v2.0	0	SPR
5CFF:A, C, F, H::PMID=26423004	6.6490316	5.9706163	PDBbind v2020	0
5IP4:B, D::PMID=TBD	5.7936	6.3458233	SAbDab	0	SPR	Antibody-Antigen
1R0R:E, I:I_L13K:PMID=9047374	9.049686	8.079355	SKEMPI v2.0	0	FL
3TJZ:A, B, C::PMID=22304919	6.803255	6.0	PDBbind v2020	0
6OSW:A, B::PMID=31134895	6.071088	5.69897	PDBbind v2020	1
1PPF:E, I:I_R21T:PMID=11171964	9.8443165	9.798603	SKEMPI v2.0	0	FL
3SE9:G, H, L:H_G62A:PMID=27908641	7.7065496	7.5686364	SKEMPI v2.0	0	SPR
3C60:A, B, C, D:D_Y70A:PMID=22101158	4.5843573	4.920819	SKEMPI v2.0	0	SPR	TCR-pMHC
4RS1:A, B:A_Q79A:PMID=27396825	7.878625	8.376751	SKEMPI v2.0	0	IARA
4RS1:A, B:A_K91E:PMID=9166423	7.8195457	8.677781	SKEMPI v2.0	0	IARA
3SGB:E, I:I_T11G:PMID=11171964	8.334526	6.653647	SKEMPI v2.0	0	FL
2A9K:A, B:B_G55D:PMID=16177825	6.696048	5.5228786	SKEMPI v2.0	0	ITC
3NGB:G, H, L:L_Y26A:PMID=27908641	7.526512	6.9469213	SKEMPI v2.0	0	SPR
4Z7V:A, B, C, D, E::PMID=23063329	5.976161	5.154902	ATLAS	0	SPR	TCR-pMHC
5O0W:B, F::PMID=TBD	10.17216	10.131767	SAbDab	0	SPR	Antibody-Antigen
1JTG:A, B:A_V78A, B_R160A:PMID=17070843	7.6692867	5.133122	SKEMPI v2.0	0	SPR
5SZK:A, B::PMID=27552051	5.8596287	5.958607	PDBbind v2020	0
2MNU:A, B::PMID=24985319	7.4399233	6.6382723	PDBbind v2020	1
4QT8:B, D::PMID=25193665	8.055302	6.552842	PDBbind v2020	0
1REW:A, B, C:C_A62P, C_K57R, C_K61I, C_L64Q, C_Q63H, C_S59T, C_T67D:PMID=18160401	9.099312	8.619789	SKEMPI v2.0	0	SPR
6AW2:A, B::PMID=nan	7.3843765	7.2441254	PDBbind v2020	0
3NGB:G, H, L:H_A57G, H_P63K, H_V58T, H_V74T:PMID=20616231	6.8547983	7.012334	SKEMPI v2.0	0	SPR
3BT1:A, U:U_N9A:PMID=16672229	9.682804	9.113509	SKEMPI v2.0	0	SPR
4QT8:A, C::PMID=25193665	8.07576	6.552842	PDBbind v2020	0
6Q69:A, B::PMID=31845156	6.1032114	6.7695513	PDBbind v2020	1
3B4V:A, B, C:C_L53E:PMID=22052913	9.078361	6.853872	SKEMPI v2.0	0	SPR
1PPF:E, I:I_N36W:PMID=11171964	10.090747	8.522879	SKEMPI v2.0	0	FL
5GIM:A, B, C, D::PMID=28363953	9.967106	9.263603	PDBbind v2020	1
3SF4:A, D:A_N264R:PMID=22074847	7.9865837	7.7212462	SKEMPI v2.0	1	SPR
1R0R:E, I:I_T12C:PMID=11171964	9.638481	9.935542	SKEMPI v2.0	0	FL
4ZKC:A, B::PMID=26095031	8.495401	9.6575775	PDBbind v2020	0
1A22:A, B:A_D26E, A_E30Q, A_E33K, A_F25S, A_L15V, A_M14V, A_N12R, A_Q29S, A_R16L, A_R19Y:PMID=2466339	8.769199	8.443698	SKEMPI v2.0	0	RA
1MLC:A, B, E:A_N92A, B_S30G, B_S57V, B_T28D, B_T58D:PMID=17891135	8.58879	10.086186	SKEMPI v2.0	0	FL
1A4Y:A, B:A_D435A, B_R5A:PMID=10413501	13.117484	10.443698	SKEMPI v2.0	0	Other
6G10:A, B, C::PMID=29988155	8.155102	8.229148	PDBbind v2020	0
2AQ3:E, F::PMID=16338399	6.3807907	5.1191864	PDBbind v2020	0		TCR-pMHC
3C60:A, B, C, D:D_D13A:PMID=22101158	4.5836277	4.8860564	SKEMPI v2.0	0	SPR	TCR-pMHC
3SE4:B, C::PMID=21854986	8.187822	8.69897	SKEMPI v2.0	0	SPR
1YYM:P, Q, R::PMID=TBD	6.9304295	5.0231915	SAbDab	0	SPR	Antibody-Antigen
2Y6T:A, B, E, F::PMID=21531711	12.129812	11.69897	PDBbind v2020	0
5H07:A, C, D::PMID=27916521	5.5879173	5.549751	PDBbind v2020	0
3B2U:S, T, U::PMID=18275813	8.462044	9.0	SAbDab	0	SPR	Antibody-Antigen
3SE4:B, C:C_S39A:PMID=21854986	8.178752	8.543634	SKEMPI v2.0	0	SPR
3SGB:E, I:I_K7I:PMID=11171964	10.502846	11.732828	SKEMPI v2.0	0	FL
3S9D:A, B:A_M9A:PMID=10984492	7.6572475	8.431798	SKEMPI v2.0	0	SP
1JTG:A, B:A_N75A, B_R160A:PMID=17070843	7.657873	7.1655793	SKEMPI v2.0	0	SPR
3BN9:B, C, D:B_E163A:PMID=17475279	10.209243	10.636388	SKEMPI v2.0	0	FL
3L5X:A, H, L:L_E93D, L_H91P, L_N92L, L_Y94T:PMID=20226193	9.42555	9.716699	SKEMPI v2.0	0	SPR
1JRH:H, I, L:I_D62E, I_D66Y, I_G65M, I_H63Q, I_L71A, I_N69V, I_S61Y, I_S68D, I_V64I:PMID=9367779	7.7113686	5.6777806	SKEMPI v2.0	0	SPR
5ABV:E, F::PMID=26294658	9.4717	9.283997	PDBbind v2020	0
1ICF:A, B, I::PMID=10022822	11.943349	11.769551	PDBbind v2020	1
5C6T:A, H, L:H_Y98A:PMID=26365435	9.295662	8.627088	SKEMPI v2.0	0	SPR
1M9E:A, D:D_A76H:PMID=9223641	4.6950293	4.920819	SKEMPI v2.0	0	SPR
3GMW:C, D::PMID=19332077	9.356724	10.30103	PDBbind v2020	0
2VN5:A, B:A_M125G, B_S42A, B_T43F:PMID=18445585	8.001617	7.8664613	SKEMPI v2.0	0	ITC
1MHP:A, H, L:H_G100F:PMID=16597831	7.6057205	7.649752	SKEMPI v2.0	0	Other
1SGP:E, I::PMID=9047374	9.613154	8.555955	SKEMPI v2.0	0	SP
2C7M:A, B::PMID=16499958	5.2167397	5.19382	PDBbind v2020	0
2AJF:A, E::PMID=15791205	7.2358513	7.790485	SKEMPI v2.0	0	SPR
1WA7:A, B::PMID=11955060	4.855233	5.0186343	PDBbind v2020	1
4JO6:A, B, C, D, Y, Z::PMID=23633599	8.321043	8.815309	PDBbind v2020	1
1CHO:E, F, G, I:I_L15M, I_Y17Q:PMID=Stephen Ming-teh Lu, PhD Thesis, Purdue University, 2000	9.281691	8.69897	SKEMPI v2.0	1	FL
4RA0:A, C:C_A66V:PMID=25242553	10.6402645	10.886057	SKEMPI v2.0	0	Other
3VYS:A, B, C::PMID=23123111	7.193638	5.7212462	PDBbind v2020	0
1PPF:E, I:I_N36S:PMID=11171964	10.013819	10.772113	SKEMPI v2.0	0	FL
3O4L:A, C, D, E:C_C3A:PMID=21124993	4.556487	4.2975693	ATLAS	1	SPR	TCR-pMHC
3QDG:A, B, C, D, E:D_D26Y:PMID=24550723	4.7756243	6.337242	SKEMPI v2.0	1	SPR	TCR-pMHC
1A4Y:A, B:A_Q430A, A_V432A:PMID=10970748	13.09235	15.21467	SKEMPI v2.0	0	Other
1MLC:A, B, E:A_N92A, B_S57V, B_T28D, B_T58D:PMID=17891135	8.61511	10.365522	SKEMPI v2.0	0	FL
4JMF:A, B, C::PMID=24387107	7.0443716	6.5257835	PDBbind v2020	0
3BT1:A, U:U_A242S:PMID=16672229	9.63117	9.568636	SKEMPI v2.0	0	SPR
4RWT:B, C::PMID=26417072	6.4835196	6.6382723	PDBbind v2020	0
5XIS:A, B, C::PMID=29330428	4.557475	3.5482135	PDBbind v2020	0
1LQS:L, M, R::PMID=12093920	9.641846	8.39794	PDBbind v2020	0
3V6B:A, R::PMID=22207738	7.516206	6.552842	PDBbind v2020	0
3KNB:A, B::PMID=20489725	6.2160845	6.026872	PDBbind v2020	0
3SGB:E, I:I_A9K:PMID=11171964	9.844194	8.920818	SKEMPI v2.0	0	FL
2SGP:E, I::PMID=9047374	8.723034	4.5559554	SKEMPI v2.0	0	SP
3B4V:A, B, C:C_L53A:PMID=22052913	9.11483	7.3665314	SKEMPI v2.0	0	SPR
4AG2:B, D::PMID=22653218	9.278614	8.207608	PDBbind v2020	0
3W2D:A, H, L::PMID=24423621	7.7162104	9.237322	SKEMPI v2.0	0	SPR
5NL1:E, L::PMID=30673614	7.839839	6.759451	PDBbind v2020	1
2IYB:A, E::PMID=18158903	5.979908	5.4436975	PDBbind v2020	0
1FSS:A, B:B_T8V, B_T9N:PMID=24613488	9.275912	9.2218485	SKEMPI v2.0	0	IASP
1VFB:A, B, C:A_N31W:PMID=17891135	7.0238533	8.69897	SKEMPI v2.0	0	FL
6A3W:G, H, I::PMID=30355497	8.744197	8.638272	PDBbind v2020	0
5G1X:A, B::PMID=27837025	6.252964	4.9172144	PDBbind v2020	1
2BNQ:A, B, C::PMID=nan	5.32535	5.30103	PDBbind v2020	1		TCR-pMHC
2W2X:B, C::PMID=19394299	5.04681	4.659556	PDBbind v2020	0
3BK3:A, C:C_T4P:PMID=18477456	7.326557	7.30103	SKEMPI v2.0	0	SPR
5YOY:A, F, I::PMID=TBD	9.570457	10.744727	SAbDab	0	Unknown	Antibody-Antigen
5VT9:A, B, C, D::PMID=28972141	7.4724226	8.0	PDBbind v2020	1
4CNI:C, H, L::PMID=TBD	9.857854	11.0	SAbDab	0	SPR	Antibody-Antigen
1CHO:E, F, G, I:I_T14E:PMID=11171964	9.068571	6.5686364	SKEMPI v2.0	1	FL
3BT1:A, U:U_R190A:PMID=16672229	9.5381775	9.102373	SKEMPI v2.0	0	SPR
1BRS:A, D:A_W33F:PMID=8494892	10.494358	12.853872	SKEMPI v2.0	0	Other
4PJD:C, D, G, H::PMID=25049336	5.400178	5.6575775	PDBbind v2020	0		TCR-pMHC
1R0R:E, I:I_Y15F:PMID=11171964	10.339729	10.079355	SKEMPI v2.0	0	FL
1JTG:A, B:A_R217A, B_F142A:PMID=15618400	7.3053827	5.8326826	SKEMPI v2.0	0	SPR
4B1V:B, N::PMID=23041370	6.250745	6.49485	PDBbind v2020	1
4E6K:A, B, G:G_K40A:PMID=26368531	4.3074	5.113509	SKEMPI v2.0	0	SPR
3DXE:A, B::PMID=18833287	6.576235	6.481486	PDBbind v2020	1
3BT1:A, U:U_G225A:PMID=16672229	9.652362	8.815309	SKEMPI v2.0	0	SPR
3QBV:A, B::PMID=22403064	6.989313	6.320572	PDBbind v2020	0
5D3F:A, B, C::PMID=26888287	6.706788	5.094204	PDBbind v2020	1
3R2X:A, B, C::PMID=21566186	8.447132	7.537602	PDBbind v2020	0
2JEL:H, L, P:P_V6F:PMID=1711212	7.6209793	8.522879	SKEMPI v2.0	0	Other
4HSA:A, B, C::PMID=23695682	8.922058	8.609065	SKEMPI v2.0	0	SPR
1R0R:E, I:I_R16M:PMID=11171964	10.757716	10.20412	SKEMPI v2.0	0	FL
1CHO:E, F, G, I:I_A12V, I_E7D, I_G29S, I_N25S, I_N33D, I_R18M, I_T14S, I_Y8H:PMID=Stephen Ming-teh Lu, PhD Thesis, Purdue University, 2000	9.069533	7.707744	SKEMPI v2.0	1	FL
2IYB:C, G::PMID=18158903	5.721404	5.4436975	PDBbind v2020	0
2PTT:A, B::PMID=17950006	6.7817955	5.39794	PDBbind v2020	0
4C1N:C, D, J::PMID=25109607	8.374502	7.7423215	PDBbind v2020	0
4J2L:A, C, D::PMID=23512657	6.4769707	7.0530567	SKEMPI v2.0	1	ITC
3BN9:B, C, D:B_D91A:PMID=17475279	10.237832	6.0	SKEMPI v2.0	0	FL
4HEM:A, B, C, E, F, G::PMID=23530214	7.6663904	8.0	PDBbind v2020	0
1B41:A, B:B_H29R:PMID=24613488	9.801962	10.326979	SKEMPI v2.0	0	IASP
4ZS7:A, H, L::PMID=TBD	8.9361105	10.677781	SAbDab	0	SPR	Antibody-Antigen
3BT1:A, U:U_D122A:PMID=16672229	9.684143	8.759451	SKEMPI v2.0	0	SPR
1JTG:A, B:A_K208A, B_F142A, B_K74A:PMID=15618400	6.999118	4.0472074	SKEMPI v2.0	0	SPR
3SGB:E, I:I_A9S:PMID=11171964	10.194685	10.079355	SKEMPI v2.0	0	FL
2RF9:B, D::PMID=18046415	5.952463	4.8860564	PDBbind v2020	1
6J9H:A, B::PMID=31171830	6.340687	7.376751	PDBbind v2020	1
3ZWZ:A, B::PMID=22737069	7.543701	7.692504	PDBbind v2020	1
1LFD:A, B::PMID=15197281	5.4691906	5.939302	SKEMPI v2.0	0	ITC
3TQ7:A, B, P, Q::PMID=22119847	6.418092	5.823909	PDBbind v2020	0
3RUG:A, E, F::PMID=21666690	5.8170166	5.3565474	PDBbind v2020	0		TCR-pMHC
4MQW:D, E, Y::PMID=24692546	8.172999	9.537602	PDBbind v2020	0
4G0N:A, B:A_R41A, B_N11A:PMID=15236966	6.052868	7.5214334	SKEMPI v2.0	0	ITC
5IMK:A, B::PMID=TBD	6.1232243	6.070581	SAbDab	0	ITC	Antibody-Antigen
1BP3:A, B:A_Q68A:PMID=2014261	10.406145	10.39794	SKEMPI v2.0	0	RA
6D01:A, B, I::PMID=TBD	6.982383	6.543634	SAbDab	1	Unknown	Antibody-Antigen
3RZW:A, D::PMID=nan	7.446823	7.167491	PDBbind v2020	0
4BJ5:A, E, F::PMID=23746845	6.245492	4.5228786	PDBbind v2020	1
2N2H:A, B::PMID=26124119	6.7576046	6.031517	PDBbind v2020	1
1JRH:H, I, L:I_Y39A:PMID=9878445	7.72892	5.348722	SKEMPI v2.0	0	SPR
1CHO:E, F, G, I:I_G29D, I_K26Q, I_L15M, I_Y17H:PMID=Stephen Ming-teh Lu, PhD Thesis, Purdue University, 2000	8.941093	8.175874	SKEMPI v2.0	1	FL
6FPG:B, D::PMID=30651637	8.005944	6.9918256	PDBbind v2020	0
3C60:A, B, C, D:D_E69A:PMID=22101158	4.588599	4.8860564	SKEMPI v2.0	0	SPR	TCR-pMHC
1AK4:A, D:D_A92V:PMID=9223641	4.26519	4.6575775	SKEMPI v2.0	0	SPR
5M2O:A, B:A_N120A:PMID=28389644	7.2543535	7.7423215	SKEMPI v2.0	0	ITC
4WEU:B, D::PMID=TBD	7.66156	5.2441254	SAbDab	0	SPR	Antibody-Antigen
3PL6:A, B, C, D, E:D_E98A:PMID=21199956	5.98174	3.60206	ATLAS	0	SPR	TCR-pMHC
2C7N:G, H::PMID=16499958	5.1764107	5.19382	PDBbind v2020	0
3SE3:A, B:B_N44E, B_S47Q, B_Y43H, B_Y75A:PMID=16171819	6.2644653	5.230623	SKEMPI v2.0	0	SP
3QIB:A, B, C, D, P:A_E75A:PMID=12152083	5.170059	5.2596374	SKEMPI v2.0	1	SPR	TCR-pMHC
1Z7X:W, X:W_Y437F:PMID=10413501	12.223733	11.920818	SKEMPI v2.0	0	Other
3BT1:A, U:U_S110A:PMID=16672229	9.627863	9.1549015	SKEMPI v2.0	0	SPR
1YK1:A, B, E::PMID=16870210	8.612141	7.3400836	PDBbind v2020	1
6II4:A, H, L::PMID=TBD	7.617728	7.779892	SAbDab	0	SPR	Antibody-Antigen
1XGP:A, B, C:B_A33I:PMID=15698573	6.9340715	6.958607	SKEMPI v2.0	0	ITC
3S9D:A, B:A_R115A, B_D91A:PMID=11698684	6.481369	5.9100947	SKEMPI v2.0	0	SP
1KBH:A, B:A_I927V, B_A1163G, B_Y1172W:PMID=24421312	10.973902	5.876148	SKEMPI v2.0	0	Other
1WR1:A, B::PMID=15837191	4.7095222	4.829738	PDBbind v2020	0
3NPS:A, B, C:A_Q169A:PMID=17475279	9.798537	9.609065	SKEMPI v2.0	0	FL
5D1M:A, B::PMID=26475854	6.598008	7.207608	PDBbind v2020	0
3BK3:A, C:C_I19A:PMID=18477456	7.2513695	7.30103	SKEMPI v2.0	0	SPR
3SQO:A, H, L::PMID=TBD	9.084747	11.30103	SAbDab	0	SPR	Antibody-Antigen
1X75:A, B, C, D::PMID=15854646	8.217748	7.756962	PDBbind v2020	0
1CHO:E, F, G, I:I_A12C:PMID=11171964	10.440086	11.518558	SKEMPI v2.0	1	FL
4P23:A, B, C, D::PMID=22101158	4.833638	5.221849	SKEMPI v2.0	0	SPR	TCR-pMHC
4ETQ:C, H, L::PMID=TBD	8.594702	9.744727	SAbDab	0	SPR	Antibody-Antigen
4MI8:A, C::PMID=24443581	7.13612	5.860121	PDBbind v2020	1
5ANM:F, H, L::PMID=TBD	8.212863	11.709966	SAbDab	0	Other	Antibody-Antigen
1CHO:E, F, G, I:I_E40D, I_E7D, I_L15V, I_R18M:PMID=Stephen Ming-teh Lu, PhD Thesis, Purdue University, 2000	10.13154	6.4317985	SKEMPI v2.0	1	FL
5K39:A, B:B_M112A:PMID=27924829	7.3327646	7.950782	SKEMPI v2.0	0	ITC
1R0R:E, I:I_A10V, I_E38D, I_E5D, I_G27S, I_N23S, I_N31D, I_R16M, I_T12S, I_T44S, I_V36F:PMID=Stephen Ming-teh Lu, PhD Thesis, Purdue University, 2000	9.097439	10.504456	SKEMPI v2.0	0	FL
3D7U:A, B::PMID=18614016	5.4881945	4.5228786	PDBbind v2020	0
3QDJ:A, B, C, D, E:E_A52P:PMID=24550723	4.87908	4.21467	SKEMPI v2.0	1	SPR	TCR-pMHC
4BFI:A, B:B_S17D:PMID=23602662	5.407073	6.199283	SKEMPI v2.0	0	SPR
5NZZ:A, B, C, D, E, F, G, H::PMID=30135318	8.910355	5.7695513	PDBbind v2020	0
5M2O:A, B:B_L65A:PMID=28389644	7.248251	7.44855	SKEMPI v2.0	0	ITC
1BRS:A, D:D_E78A:PMID=7739054	10.487665	13.60206	SKEMPI v2.0	0	Other
1MLC:A, B, E:B_T31V:PMID=17891135	8.628422	7.9706163	SKEMPI v2.0	0	FL
4ILG:A, B, C::PMID=23442228	7.099104	8.309804	PDBbind v2020	0
2ZA4:C, D::PMID=18441234	9.546446	9.853872	PDBbind v2020	0
1QSE:A, B, C, D, E::PMID=10435578	5.284378	5.1426673	SKEMPI v2.0	1	SPR	TCR-pMHC
3SE3:A, B:A_E96A:PMID=21854986	6.8239803	7.079355	SKEMPI v2.0	0	SP
1A22:A, B:B_K2A, B_K5A:PMID=2034689	9.065824	9.2218485	SKEMPI v2.0	0	IARA
1EMV:A, B:A_E28A:PMID=9425068	11.58743	12.752027	SKEMPI v2.0	0	Other
3VR6:A, B, C, D, E, F, G, H:G_R134A:PMID=24058539	9.132536	8.187087	SKEMPI v2.0	0	SPR
3SGB:E, I:I_L12M, I_S45N:PMID=Stephen Ming-teh Lu, PhD Thesis, Purdue University, 2000	10.112139	10.414539	SKEMPI v2.0	0	FL
5CW7:I, J::PMID=26996937	12.453697	12.552842	PDBbind v2020	0
1I3O:A, B, E::PMID=11257232	8.500601	9.013228	PDBbind v2020	0
2VN5:A, B:B_A14Q, B_L15Q, B_S42A, B_T43F:PMID=18445585	8.049697	8.88941	SKEMPI v2.0	0	ITC
4LGR:A, B::PMID=24907552	9.280151	9.958608	PDBbind v2020	0
4UWX:A, C::PMID=25911102	5.880604	5.161151	PDBbind v2020	1
1PPF:E, I:I_G32D, I_L18M, I_T30S:PMID=Stephen Ming-teh Lu, PhD Thesis, Purdue University, 2000	9.277945	6.7235384	SKEMPI v2.0	0	FL
4YH7:A, B:A_Y246A:PMID=25908590	6.696803	6.0655017	SKEMPI v2.0	0	SPR
1C4Z:A, B, C, D:D_N28A:PMID=17433363	5.244787	5.4317985	SKEMPI v2.0	0	FL
1KBH:A, B:A_L909A, B_L1151A, B_Y1172W:PMID=24421312	10.958466	4.9625735	SKEMPI v2.0	0	Other
5XCO:A, B:A_D13G, B_P13A:PMID=28740607	6.41234	6.49485	SKEMPI v2.0	1	SPR
3SGB:E, I:I_E13D, I_G26S, I_L12K, I_L17V, I_S45N, I_T11P:PMID=Stephen Ming-teh Lu, PhD Thesis, Purdue University, 2000	7.1508675	7.041436	SKEMPI v2.0	0	FL
1A22:A, B:B_E34A, B_R29A, B_R30A:PMID=2034689	9.182306	8.69897	SKEMPI v2.0	0	IARA
3F1S:A, B:A_Y202A:PMID=25713144	8.722567	6.481486	SKEMPI v2.0	0	Other
2EFH:A, B::PMID=20833725	7.5865555	7.4436975	PDBbind v2020	0
1B41:A, B:B_T9I:PMID=24613488	9.843008	10.008774	SKEMPI v2.0	0	IASP
4GN3:Q, R::PMID=24465865	6.728978	5.337242	PDBbind v2020	0
1Y48:E, I::PMID=15865427	10.886156	8.769551	SKEMPI v2.0	0	IASP
3VR6:A, B, C, D, E, F, G, H:D_V385A, E_V385A, F_V388A, G_R134A, G_R135A:PMID=24058539	9.133543	7.966576	SKEMPI v2.0	0	SPR
1SY6:A, H, L::PMID=15136729	6.960003	5.5638375	SAbDab	0	SPR	Antibody-Antigen
1YCS:A, B:A_F174L, A_M37L, A_N143Y, A_N172D, A_V107A:PMID=16887812	5.399946	5.79588	SKEMPI v2.0	0	ITC
3EGG:A, C::PMID=20305656	8.112994	8.060481	PDBbind v2020	0
1DQJ:A, B, C:B_Y53A, C_W62A:PMID=12515535	6.8166046	7.6126103	SKEMPI v2.0	0	SPR
1JTD:A, B:B_W231A:PMID=23625930	10.5683	8.058489	SKEMPI v2.0	0	IASP
1QRN:A, B, C, D, E:C_A6P:PMID=10435578	5.5089912	6.0409584	SKEMPI v2.0	1	SPR	TCR-pMHC
2VDA:A, B::PMID=18022369	6.5656033	5.5228786	PDBbind v2020	1
1CA0:A, B, C, D::PMID=9300481	9.083664	8.148742	PDBbind v2020	1
5UFE:A, B:A_G12D, B_D34G, B_E33G, B_Q25R:PMID=28724936	6.822875	7.9746943	SKEMPI v2.0	0	SP
1JTG:A, B:A_K208A, B_K74A:PMID=15618400	6.997569	3.5214336	SKEMPI v2.0	0	SPR
5E9D:A, B, C, D, E:D_T90Q:PMID=27681597	7.155121	7.2839966	SKEMPI v2.0	1	FL	TCR-pMHC
5IKC:H, L, N::PMID=TBD	6.911113	7.5686364	SAbDab	0	SPR	Antibody-Antigen
2NY7:G, H, L:G_C226Q, G_C27I:PMID=17301785	7.0807533	7.29243	SKEMPI v2.0	0	SPR
6MBA:A, B::PMID=nan	7.530842	7.7695513	PDBbind v2020	0
2JIX:A, C, F::PMID=17620453	8.772764	7.5228786	PDBbind v2020	0
3BT1:A, U:U_R89A:PMID=16672229	9.57604	9.130768	SKEMPI v2.0	0	SPR
4O27:A, B:A_Y215A:PMID=24746913	7.066766	6.725842	SKEMPI v2.0	0	BLI
1PPF:E, I:I_L18D:PMID=9047374	8.907658	4.20412	SKEMPI v2.0	0	FL
5E9D:F, G, H, I, J::PMID=27238970	6.0982914	6.8894105	PDBbind v2020	1		TCR-pMHC
4EOZ:A, B, C, D::PMID=22632832	7.4212074	6.0	PDBbind v2020	0
2BNR:A, C, D, E::PMID=15837811	6.1177664	4.876148	ATLAS	1	SPR	TCR-pMHC
4K71:A, B, C:A_A418T, A_A545V, A_G503E:PMID=24120761	7.831402	6.229148	SKEMPI v2.0	0	ELISA
1CHO:E, F, G, I:I_N33D:PMID=11171964	10.585569	12.041436	SKEMPI v2.0	1	FL
3QDJ:A, B, C, D, E::PMID=24550723	4.8978987	4.3665314	SKEMPI v2.0	1	SPR	TCR-pMHC
6CWT:C, D, F::PMID=TBD	10.209257	11.69897	SAbDab	0	Other	Antibody-Antigen
4YHP:H, L, P::PMID=TBD	7.82028	8.69897	SAbDab	1	Unknown	Antibody-Antigen
3C60:A, B, C, D::PMID=22101158	4.5991144	4.920819	SKEMPI v2.0	0	SPR	TCR-pMHC
1JTG:A, B:A_S105A, B_F142A:PMID=15618400	7.1738005	6.2373214	SKEMPI v2.0	0	SPR
1JTG:A, B:A_M104A:PMID=17070843	7.619853	7.779892	SKEMPI v2.0	0	SPR
2B2X:A, H, L:H_E64K, H_V50T, L_G92Q, L_Q28S, L_Y52N:PMID=16597831	7.528839	6.9172144	SKEMPI v2.0	0	ELISA
2WX0:E, F, G::PMID=19935683	4.6091967	5.09691	PDBbind v2020	1
3SGB:E, I:I_E37D, I_E4D, I_K28R, I_R15M:PMID=Stephen Ming-teh Lu, PhD Thesis, Purdue University, 2000	10.214136	10.8507805	SKEMPI v2.0	0	FL
3S9D:A, B:A_S123A, B_I90A:PMID=11698684	7.415822	6.21467	SKEMPI v2.0	0	SP
3DVM:A, B::PMID=18940602	8.483468	8.364516	PDBbind v2020	1
5AJK:G, H, I, J::PMID=25766319	6.7471123	5.578396	PDBbind v2020	1
4D2G:A, B, C, D, E::PMID=25762514	7.0642357	5.2549253	PDBbind v2020	1
3BN9:B, C, D:B_R219A:PMID=17475279	10.23044	10.97881	SKEMPI v2.0	0	FL
1K8R:A, B:A_D38A:PMID=11709168	5.168359	5.2692175	SKEMPI v2.0	0	Other
3W2D:A, H, L:A_Y45F:PMID=24423621	7.706621	8.59346	SKEMPI v2.0	0	SPR
4G6J:A, H, L::PMID=TBD	9.131629	8.387217	SAbDab	0	SPR	Antibody-Antigen
1A22:A, B:A_R8A:PMID=2471267	9.000226	9.318759	SKEMPI v2.0	0	RA
1MLC:A, B, E:B_T31W:PMID=17891135	8.408997	8.259637	SKEMPI v2.0	0	FL
4J2L:A, C, D:A_S34D:PMID=23512657	6.469242	7.7644715	SKEMPI v2.0	1	ITC
1BRS:A, D:A_E71Y:PMID=9126847	10.543406	12.230622	SKEMPI v2.0	0	ITC
1PPF:E, I:I_N36T:PMID=11171964	10.055091	9.379864	SKEMPI v2.0	0	FL
3MV7:A, C, D, E:C_E5D, E_Q55A:PMID=20566715	4.7801085	3.747147	ATLAS	1	SPR	TCR-pMHC
3BN9:B, C, D:B_R51A:PMID=17475279	10.252346	10.962573	SKEMPI v2.0	0	FL
2FDB:N, R::PMID=16384934	7.484515	6.8096685	PDBbind v2020	0
3EQY:A, C:C_S2A:PMID=20226197	6.8829174	7.4317985	SKEMPI v2.0	1	SPR
2DVW:A, B:A_R39A:PMID=25343477	6.8728228	6.5044556	SKEMPI v2.0	0	ITC
3L5X:A, H, L:L_E93H, L_N92S, L_Y94G:PMID=20226193	9.432362	10.036212	SKEMPI v2.0	0	SPR
1KBH:A, B:A_A915G, B_I1165V, B_Y1172W:PMID=24421312	10.997751	6.4762535	SKEMPI v2.0	0	Other
4NIQ:A, C::PMID=24567329	6.088917	5.30103	PDBbind v2020	1
2DVW:A, B:B_K62E:PMID=25343477	7.0933094	7.0213633	SKEMPI v2.0	0	ITC
1JRH:H, I, L:H_R100A:PMID=11123892	7.847872	7.5228786	SKEMPI v2.0	0	SPR
4CVW:A, C:C_R31W:PMID=25792743	9.061422	9.283997	SKEMPI v2.0	0	SPR
4JFF:A, B, C, D, E::PMID=23698002	5.3221416	9.2218485	SKEMPI v2.0	1	SPR	TCR-pMHC
1CHO:E, F, G, I:I_N33A:PMID=11171964	10.772677	12.279015	SKEMPI v2.0	1	FL
1C1Y:A, B:B_N10D:PMID=15236966	4.841175	4.838632	SKEMPI v2.0	0	Other
3QIB:A, B, C, D, E:D_R90P:PMID=21490152	5.6900377	4.950782	ATLAS	0	SPR	TCR-pMHC
3S9D:A, B:A_M119A, B_E66A:PMID=11698684	7.04443	4.950782	SKEMPI v2.0	0	SP
6DDM:A, B, C::PMID=TBD	8.172974	9.376751	SAbDab	0	ITC	TCR-pMHC
4JFE:A, B, C, D, E:C_A7I, C_E1A:PMID=23698002	5.5043736	3.853872	SKEMPI v2.0	1	SPR	TCR-pMHC
1PPF:E, I:I_R21W:PMID=11171964	9.890027	10.175874	SKEMPI v2.0	0	FL
1BP3:A, B:A_T171S:PMID=2014261	10.360149	10.119186	SKEMPI v2.0	0	RA
1OGA:A, B, C, D, E:E_Q54A:PMID=18275829	4.7823114	4.920819	SKEMPI v2.0	1	SPR	TCR-pMHC
4LXR:A, J, K::PMID=24733933	8.543424	8.229148	PDBbind v2020	0
1C4Z:A, B, C, D:A_M158A:PMID=17433363	5.2541475	4.7447276	SKEMPI v2.0	0	FL
1FCC:A, C:C_W43A:PMID=10452608	4.730424	3.853872	SKEMPI v2.0	0	FL
3SGB:E, I:I_E13D, I_L12K, I_L17V, I_S45N, I_T11P:PMID=Stephen Ming-teh Lu, PhD Thesis, Purdue University, 2000	7.148403	7.1463017	SKEMPI v2.0	0	FL
3DXC:A, B::PMID=18833287	6.3690157	6.6575775	PDBbind v2020	1
2RVB:A, B::PMID=26278177	6.7900505	6.843754	PDBbind v2020	1
3NGB:G, H, L:H_R54A:PMID=27908641	7.5475407	7.844664	SKEMPI v2.0	0	SPR
6B9J:H, L, X::PMID=TBD	9.265857	9.455932	SAbDab	0	SPR	Antibody-Antigen
5XCO:A, B:B_Y8A:PMID=28740607	6.290695	7.05061	SKEMPI v2.0	1	SPR
1YQV:H, L, Y::PMID=9252107	9.051583	11.429457	SKEMPI v2.0	0	ITC
3BT1:A, U:U_G150A:PMID=16672229	9.682367	8.958608	SKEMPI v2.0	0	SPR
3O8X:A, C, D::PMID=20921281	5.9537525	6.161151	PDBbind v2020	0		TCR-pMHC
4HRN:A, D::PMID=23527120	7.1087008	8.481486	SKEMPI v2.0	0	SPR
3S9D:A, B:B_E17R:PMID=21854986	7.6287336	8.522879	SKEMPI v2.0	0	SPR
2OOB:A, B:A_I27E, A_I38E:PMID=18596201	3.8234932	4.0665126	SKEMPI v2.0	1	FL
1FSS:A, B:B_V34T:PMID=24613488	9.217273	8.2692175	SKEMPI v2.0	0	IASP
3RTQ:A, B, C, D::PMID=22301545	5.7904825	6.823909	PDBbind v2020	0		TCR-pMHC
3BT1:A, U:U_H108A:PMID=16672229	9.60327	9.031517	SKEMPI v2.0	0	SPR
5W1M:A, B, R::PMID=TBD	7.8097134	7.787812	SAbDab	0	SPR	Antibody-Antigen
