# Supplementary material for: Hybrid Approach to Protein–Protein Complex Affinity Prediction Based on Language Models and Molecular Dynamics
Source: Int J Mol Sci. 2026 Jun 30;27(13):5925. doi: 10.3390/ijms27135925 (PMC13361561; doi:10.3390/ijms27135925)
Supplement: Supplementary file 1 [file ijms-27-05925-s001.zip › Table S7 Affinity Benchmark v5.5 Test Results.xlsx]

## Sheet: ProBAN_Benchmark_v5.5_Results_n
Complex ID	True_pKd_Graph	Predicted_pKd	Source Data Set	Peptide	Affinity Method	Subgroup
1AKJ:A, B, D, E::PMID=10072074	3.88606	5.25561	Affinity Benchmark v5.5	0		TCR-pMHC
1ATN:A, D::PMID=6244947	8.69897	7.00782	Affinity Benchmark v5.5	0
1AVX:A, B::PMID=Lebowitz J, Laskowski M (1962) Potentiometric Measurement of Protein-Protein Association Constants. Soybean Trypsin Inhibitor-Trypsin Association. Biochemistry 1:1044-105.	9.31876	9.11877	Affinity Benchmark v5.5	0
1AVZ:B, C::PMID=9778343	4.79588	6.14586	Affinity Benchmark v5.5	0
1AY7:A, B::PMID=Hartley W, Both V, Hebert EJ, Homerover D, Jucovic M, Nazarov V, Rybajlak I, Sevcik J (1996) Barstar Inhibits Extracellular Ribonucleases of Streptomyces and Allows their Production from Recombinant Genes. Protein Pept Lett 3:225-23.	9.69897	9.84647	Affinity Benchmark v5.5	0
1B6C:A, B::PMID=11583628	6.55284	6.70057	Affinity Benchmark v5.5	0
1BUH:A, B::PMID=8601310	7.11351	7.88569	Affinity Benchmark v5.5	0
1BVN:P, T::PMID=14715318	11.0362	9.23884	Affinity Benchmark v5.5	0
1DE4:A, B, C, F::PMID=11800564	7.16749	7.38306	Affinity Benchmark v5.5	0
1DFJ:E, I::PMID=2271559	13.2291	13.9384	Affinity Benchmark v5.5	0
1E4K:A, B, C::PMID=11544262	5.76955	5.62393	Affinity Benchmark v5.5	0
1E6E:A, B::PMID=15181009	6.0655	6.31063	Affinity Benchmark v5.5	0
1EER:A, B, C::PMID=12463751	11.4318	9.26201	Affinity Benchmark v5.5	0
1EWY:A, C::PMID=1910307	5.4437	6.86709	Affinity Benchmark v5.5	0
1EZU:A, B, C::PMID=9642073	10.0969	10.6462	Affinity Benchmark v5.5	0
1F34:A, B::PMID=4594130	10	8.48251	Affinity Benchmark v5.5	0
1F6M:A, C::PMID=19933368	5.56864	5.53315	Affinity Benchmark v5.5	0
1FLE:E, I::PMID=2394696	9	7.75481	Affinity Benchmark v5.5	1
1FQJ:A, B::PMID=10085118	7.17393	6.95195	Affinity Benchmark v5.5	0
1GCQ:B, C::PMID=11406576	4.76955	5.1023	Affinity Benchmark v5.5	0
1GLA:F, G::PMID=9538005	4.95861	6.22534	Affinity Benchmark v5.5	0
1GPW:A, B::PMID=Personal Communication with Reinhard Sterner, University of Regensburg, Germany..	8.30103	7.86007	Affinity Benchmark v5.5	0
1GXD:A, C::PMID=9368077	8.284	8.12166	Affinity Benchmark v5.5	0
1H1V:A, G::PMID=2836434	7.60206	6.89823	Affinity Benchmark v5.5	0
1HCF:A, B, X::PMID=11855816	9.58503	7.45073	Affinity Benchmark v5.5	0
1HIA:A, B, I::PMID=8112345	7.88606	8.49964	Affinity Benchmark v5.5	1
1I2M:A, B::PMID=7548002	11.6021	11.2869	Affinity Benchmark v5.5	0
1I4D:A, B, D::PMID=11346801	5.52288	6.65049	Affinity Benchmark v5.5	0
1IB1:A, B, E::PMID=11336675	7.69897	6.46605	Affinity Benchmark v5.5	0
1IBR:A, B::PMID=10995230	9	7.17802	Affinity Benchmark v5.5	0
1IJK:A, B, C::PMID=10713059	7.63827	7.70825	Affinity Benchmark v5.5	0
1J2J:A, B::PMID=12679809	5.95861	6.99542	Affinity Benchmark v5.5	1
1JIW:I, P::PMID=10770939	11.3979	10.0824	Affinity Benchmark v5.5	0
1JMO:A, H, L::PMID=9162031	6.92082	9.32101	Affinity Benchmark v5.5	1
1JWH:A, C, D::PMID=18824508	7.88606	6.83786	Affinity Benchmark v5.5	0
1K5D:A, B, C::PMID=14585972	9.52288	7.42404	Affinity Benchmark v5.5	0
1KKL:A, B, C, H::PMID=12009882	7.34679	7.3479	Affinity Benchmark v5.5	0
1KLU:A, B, D::PMID=10229190	5.33724	4.99455	Affinity Benchmark v5.5	0		TCR-pMHC
1KXP:A, D::PMID=2910852	9.04576	7.11939	Affinity Benchmark v5.5	0
1M10:A, B::PMID=12183630	8.23657	8.6776	Affinity Benchmark v5.5	0
1M27:A, B, C::PMID=12545174	5.46218	5.4673	Affinity Benchmark v5.5	1
1NB5:A, I, P::PMID=8898076	10.1612	11.1774	Affinity Benchmark v5.5	1
1NVU:Q, S::PMID=15507210	5.4437	6.84678	Affinity Benchmark v5.5	0
1NW9:A, B::PMID=15485396	7.88606	7.97297	Affinity Benchmark v5.5	0
1OC0:A, B::PMID=12808446	9	7.10209	Affinity Benchmark v5.5	1
1OPH:A, B::PMID=9012804	8.30103	8.326	Affinity Benchmark v5.5	0
1PPE:E, I::PMID=8543044	11.5229	8.81518	Affinity Benchmark v5.5	1
1PVH:A, B::PMID=14527405	7.09691	7.58712	Affinity Benchmark v5.5	0
1PXV:A, C::PMID=17261086	9.50864	7.40824	Affinity Benchmark v5.5	0
1QA9:A, B::PMID=7520278	5.04576	5.53252	Affinity Benchmark v5.5	0
1R6Q:A, C::PMID=12426582	6.48149	6.65434	Affinity Benchmark v5.5	0
1RLB:A, B, C, D, E::PMID=8639713	6.09691	6.47401	Affinity Benchmark v5.5	0
1RV6:V, W, X::PMID=8822205	9.76955	9.58182	Affinity Benchmark v5.5	0
1S78:A, C, D::PMID=Lua et al., 2015	6.30103	8.89459	Affinity Benchmark v5.5	0
1T6B:X, Y::PMID=15044490	9.76955	8.96563	Affinity Benchmark v5.5	0
1US7:A, B::PMID=14718169	5.82391	5.34228	Affinity Benchmark v5.5	0
1UUG:A, B::PMID=8262921	13	8.54904	Affinity Benchmark v5.5	0
1WDW:A, B, D::PMID=12643278	8.60206	7.91786	Affinity Benchmark v5.5	0
1WQ1:G, R::PMID=8262937	4.76955	6.70159	Affinity Benchmark v5.5	0
1XQS:A, C::PMID=15694338	5.18709	6.32754	Affinity Benchmark v5.5	0
1XU1:A, B, D, T::PMID=10956646	8.19382	8.09169	Affinity Benchmark v5.5	1
1YVB:A, I::PMID=17502099	8.18709	8.55298	Affinity Benchmark v5.5	0
1Z0K:A, B::PMID=16034420	5.11351	5.37776	Affinity Benchmark v5.5	0
1ZHI:A, B::PMID=19029247	6.69897	6.53989	Affinity Benchmark v5.5	0
1ZLI:A, B::PMID=15561703	8.88606	8.94267	Affinity Benchmark v5.5	0
1ZM4:A, B::PMID=12270928	5.88606	6.71597	Affinity Benchmark v5.5	0
2AQ3:A, B::PMID=20836565	4.92082	6.09419	Affinity Benchmark v5.5	0		TCR-pMHC
2B4J:A, B, C::PMID=19801648	7.95861	7.96781	Affinity Benchmark v5.5	0
2FJG:H, L, V, W::PMID=Liang et al., 2006	7.69897	8.22636	Affinity Benchmark v5.5	0
2FJU:A, B::PMID=12657629	5.27572	6.31845	Affinity Benchmark v5.5	0
2GAF:A, D::PMID=7602140	8.92082	7.83962	Affinity Benchmark v5.5	0
2HQS:A, H::PMID=17375930	7.56864	7.71972	Affinity Benchmark v5.5	0
2I25:L, N::PMID=16446445	9	8.30384	Affinity Benchmark v5.5	0
2I9B:A, E::PMID=15003263	9.48149	9.95676	Affinity Benchmark v5.5	0
2MTA:A, H, L::PMID=8347660	5.34679	6.23354	Affinity Benchmark v5.5	0
2NYZ:A, B, D::PMID=18070938	9.30103	8.48822	Affinity Benchmark v5.5	0
2OOR:A, B, C::PMID=8898902	7.79588	6.9438	Affinity Benchmark v5.5	0
2OUL:A, B::PMID=17502099	8.76955	8.71132	Affinity Benchmark v5.5	0
2OZA:A, B::PMID=15287722	8.60206	8.11275	Affinity Benchmark v5.5	0
2SNI:E, I::PMID=10065709	11.699	11.0069	Affinity Benchmark v5.5	0
2TGP:I, Z::PMID=311834	5.61979	7.04526	Affinity Benchmark v5.5	0
2UUY:A, B::PMID=17391695	8.25181	8.05632	Affinity Benchmark v5.5	0
2VDB:A, B::PMID=8900134	9.82391	8.00861	Affinity Benchmark v5.5	0
2X9A:C, D::PMID=21110981	5.35655	6.18509	Affinity Benchmark v5.5	0
3A4S:B, C::PMID=20077568	5.55129	5.92548	Affinity Benchmark v5.5	0
3BP8:A, B, C::PMID=18319344	8.38722	8.34411	Affinity Benchmark v5.5	0
3BX7:A, C::PMID=19416843	8.04576	8.22003	Affinity Benchmark v5.5	0
3BZD:A, B::PMID=18426803	7.01773	6.3988	Affinity Benchmark v5.5	0		TCR-pMHC
3CPH:A, G::PMID=16279951	6.48149	7.29807	Affinity Benchmark v5.5	0
3DAW:A, B::PMID=18625842	4.69897	5.41494	Affinity Benchmark v5.5	0
3F1P:A, B::PMID=23033253	5.85387	5.57277	Affinity Benchmark v5.5	0
3H2V:A, E::PMID=19523901	4.65561	5.27226	Affinity Benchmark v5.5	0
3K75:B, D::PMID=20351257	6.95861	7.20642	Affinity Benchmark v5.5	0
3L89:A, B, C, M::PMID=20071571	6.54668	6.74603	Affinity Benchmark v5.5	0
3LVK:A, B, C::PMID=23281480	6.51713	6.35806	Affinity Benchmark v5.5	0
3PC8:A, C::PMID=15987676	6.9914	6.11254	Affinity Benchmark v5.5	0
3SGB:E, I::PMID=3555488	10.7447	10.3321	Affinity Benchmark v5.5	0
3SZK:D, E, F::PMID=21917915	7.04528	6.99374	Affinity Benchmark v5.5	0
3U7Y:G, H, L::PMID=Diskin et al., 2011	6.79588	7.58029	Affinity Benchmark v5.5	0
4CPA:A, I::PMID=4415398	8.30103	8.9056	Affinity Benchmark v5.5	1
4FP8:A, H, L::PMID=Ekiert et al., 2012	6.36653	7.49105	Affinity Benchmark v5.5	0
4HX3:A, B, D::PMID=Trillo-Muyo, S., Martinez-Rodriguez, S., Arolas, J. L. & Gomis-Ruth, F. X. (2013). Mechanism of action of a janus-faced single-domain protein inhibitor simultaneously targeting two peptidase classes. Chem. Sci. 4, 791–797.	5.22185	7.17461	Affinity Benchmark v5.5	0
4IZ7:A, B::PMID=17658892	6.87615	6.21625	Affinity Benchmark v5.5	0
4M76:A, B::PMID=24065820	6.34679	6.61926	Affinity Benchmark v5.5	0
4Y7M:A, C::PMID=Nguyen et al., 2015	8.79317	8.05648	Affinity Benchmark v5.5	0
5CBA:A, B, E::PMID=26515064	9.43004	9.77552	Affinity Benchmark v5.5	0
5HYS:C, D, J, K::PMID=Jensen et al., 2015	8	8.69699	Affinity Benchmark v5.5	0
5KOV:A, B, C::PMID=Bogdanoff et al., 2017	8.72816	8.99753	Affinity Benchmark v5.5	0
5O14:A, H, L::PMID=Beernink et al., 2015	10.7212	9.14011	Affinity Benchmark v5.5	0
5VNW:A, D::PMID=McMahon et al., 2018	6.36653	8.17171	Affinity Benchmark v5.5	0
5WUX:E, F, G, H, L::PMID=Lee et al., 2017	10.5622	9.92267	Affinity Benchmark v5.5	0
5Y9J:A, B, C, H, L::PMID=Shin et al., 2018	9.00218	8.25174	Affinity Benchmark v5.5	0
6CWG:A, B::PMID=Rudolph et al., 2018	10	10.0169	Affinity Benchmark v5.5	0
6DBG:B, C::PMID=Gene et al., 2015	9.82391	9.49101	Affinity Benchmark v5.5	0
6EY6:A, B, I::PMID=Duhoo et al., 2017	8.09691	7.6824	Affinity Benchmark v5.5	0
