# Supplementary material for: Hybrid Approach to Protein–Protein Complex Affinity Prediction Based on Language Models and Molecular Dynamics
Source: Int J Mol Sci. 2026 Jun 30;27(13):5925. doi: 10.3390/ijms27135925 (PMC13361561; doi:10.3390/ijms27135925)
Supplement: Supplementary file 1 [file ijms-27-05925-s001.zip › Table S8 TestA and TestB Results.xlsx]

## Sheet: Лист1
pdb_id	dG	dataset	method	database	resolution	Pred_dG	Abs_Error
1n4m	-9.16	testA	ITC	manual	2.2	-9.164	0.004
2b3t	-9.3	testA	ITC	manual	3.1	-8.287	1.013
2hkq	-7.59	testA	ITC	manual	1.86	-7.883	0.293
2ozn	-12.69	testA	ITC	manual	1.6	-11.283	1.407
2xxn	-8.74	testA	ITC	manual	1.6	-6.498	2.242
3ktr	-8.39	testA	ITC	manual	1.7	-7.934	0.456
3kyj	-4.99	testA	SPR	manual	1.4	-5.573	0.583
3mk4	-8.84	testA	ITC	manual	2.42	-11.166	2.326
3si5	-6.88	testA	ITC	manual	2.2	-7.181	0.301
4jo8	-5.58	testA	SPR	manual	3.2	-8.735	3.155
4joi	-11.18	testA	ITC	manual	2.05	-7.806	3.374
4k12	-11.35	testA	ITC	manual	1.08	-9.173	2.177
4kml	-10.82	testA	SPR	manual	1.5	-9.427	1.393
4kyi	-9.49	testA	SPR	manual	3.08	-10.211	0.721
4nbx	-11.86	testA	SPR	manual	1.75	-11.021	0.839
4nc2	-13.85	testA	SPR	manual	2.5	-12.055	1.795
4p2y	-8.48	testA	SPR	manual	2.3	-7.719	0.761
4s1z	-7.53	testA	ITC	manual	3.03	-6.797	0.733
4v3e	-12.03	testA	ITC	manual	2.9	-11.199	0.831
4yl6	-7.48	testA	ITC	manual	2.1	-7.449	0.031
4znc	-9.22	testA	ITC	manual	2.28	-9.732	0.512
5abu	-12.66	testA	ITC	manual	2.16	-11.879	0.781
5af6	-7.24	testA	SPR	manual	3.4	-6.297	0.943
5chl	-10.26	testA	ITC	manual	1.89	-9.757	0.503
5crv	-7.11	testA	ITC	manual	2	-6.569	0.541
5dmr	-7.33	testA	ITC	manual	2.8	-8.27	0.94
5e0u	-8.26	testA	ITC	manual	1.93	-8.904	0.644
5et0	-9.92	testA	ITC	manual	2.3	-8.509	1.411
5fcg	-4.25	testA	ITC	manual	2.1	-7.133	2.883
5jqp	-6.71	testA	ITC	manual	2.2	-11.164	4.454
5n5p	-11.73	testA	ITC	manual	1.98	-9.626	2.104
5o02	-10.17	testA	ITC	manual	1.72	-10.103	0.067
5ogi	-10.8	testA	SPR	manual	2.8	-9.892	0.908
5onb	-9.19	testA	ITC	manual	3	-8.732	0.458
5t3r	-5.86	testA	ITC	manual	3.1	-10.868	5.008
5un6	-10.56	testA	SPR	manual	3.2	-10.172	0.388
5vnw	-8.68	testA	SPR	manual	2.6	-10.802	2.122
5zng	-7.21	testA	ITC	manual	2.19	-9.022	1.812
6bs5	-7.77	testA	ITC	manual	3.1	-8.021	0.251
6ge5	-9.59	testA	ITC	manual	2.05	-9.936	0.346
6ge6	-8.92	testA	ITC	manual	1.8	-9.658	0.738
6iyb	-6.86	testA	ITC	manual	2.09	-7.589	0.729
6j0x	-10.67	testA	ITC	manual	2.31	-10.139	0.531
6j0y	-7.08	testA	ITC	manual	1.8	-10.131	3.051
6jle	-11.75	testA	ITC	manual	1.55	-11.306	0.444
6kmh	-10.26	testA	ITC	manual	2.4	-8.715	1.545
6kz7	-9.49	testA	ITC	manual	2.28	-8.542	0.948
6lbx	-9.91	testA	SPR	manual	2.03	-10.629	0.719
6lnm	-8.58	testA	ITC	manual	2.4	-8.698	0.118
6lsa	-8.82	testA	SPR	manual	2.2	-10.14	1.32
6mrq	-12.65	testA	SPR	manual	1.29	-12.588	0.062
6o3c	-9.45	testA	SPR	manual	2.8	-8.414	1.036
6obm	-11.42	testA	SPR	manual	2.5	-12.146	0.726
6okd	-13.18	testA	SPR	manual	1.85	-10.5	2.68
6p4o	-11.94	testA	ITC	manual	3.15	-11.03	0.91
6p66	-10.66	testA	ITC	manual	3	-10.456	0.204
6pol	-8.64	testA	SPR	manual	1.8	-7.573	1.067
6qba	-11.12	testA	ITC	manual	1.8	-9.739	1.381
6s9j	-11.45	testA	SPR	manual	2.7	-10	1.45
6sqp	-7.05	testA	SPR	manual	1.21	-6.414	0.636
6tme	-11.68	testA	ITC	manual	2.33	-8.088	3.592
6tqp	-8.63	testA	ITC	manual	1.85	-7.748	0.882
6waq	-12.19	testA	SPR	manual	2.2	-9.899	2.291
6wc3	-9.62	testA	ITC	manual	3.2	-9.284	0.336
6xz6	-9.24	testA	SPR	manual	2.7	-7.901	1.339
6xzu	-11.6	testA	SPR	manual	1.5	-11.335	0.265
6y4o	-10.8	testA	ITC	manual	1.84	-10.329	0.471
6y4p	-10.67	testA	ITC	manual	2.13	-10.308	0.362
6yjp	-8.34	testA	ITC	manual	3.1	-7.73	0.61
6yli	-9.14	testA	ITC	manual	1.9	-8.638	0.502
6yye	-11.99	testA	SPR	manual	3.36	-10.646	1.344
7bxh	-12.6	testA	ITC	manual	2.7	-10.592	2.008
7c5d	-9.03	testA	ITC	manual	2.15	-7.643	1.387
7cmz	-6.92	testA	ITC	manual	1.7	-7.995	1.075
7cyl	-9.2	testA	ITC	manual	2.7	-9.103	0.097
1uti	-7.66	testB	ITC	manual	1.5	-6.118	1.542
2c5l	-7.98	testB	ITC	manual	1.9	-7.308	0.672
2p4r	-7	testB	ITC	manual	2	-7.115	0.115
2ygv	-9.68	testB	ITC	manual	2.94	-8.787	0.893
3h1z	-6.35	testB	ITC	manual	1.83	-7.798	1.448
3hw2	-7.15	testB	ITC	manual	3.3	-8.426	1.276
3ilq	-7.1	testB	SPR	manual	2.05	-6.733	0.367
3k51	-9.88	testB	SPR	manual	2.45	-10.166	0.286
3n1m	-7.06	testB	ITC	manual	1.69	-7.318	0.258
3o2p	-9.06	testB	ITC	manual	2.23	-8.732	0.328
3r24	-7.74	testB	ITC	manual	2	-8.822	1.082
3tad	-7.23	testB	ITC	manual	2.9	-8.466	1.236
4c59	-10.89	testB	SPR	manual	2.8	-10.232	0.658
4c5h	-10.56	testB	ITC	manual	3.2	-9.999	0.561
4iz5	-9.29	testB	ITC	manual	3.19	-8.317	0.973
4n9o	-10.95	testB	SPR	manual	1.5	-9.432	1.518
4nc0	-10.8	testB	SPR	manual	2.3	-12.693	1.893
4qo1	-8.18	testB	ITC	manual	1.92	-7.738	0.442
4uhz	-9.62	testB	SPR	manual	2.85	-10.239	0.619
5cxc	-10.96	testB	ITC	manual	3.1	-10.694	0.266
5fml	-6.52	testB	ITC	manual	1.7	-9.844	3.324
5gpy	-11.12	testB	ITC	manual	2.1	-7.777	3.343
5k23	-10.85	testB	ITC	manual	2.96	-9.861	0.989
5mb9	-9.45	testB	ITC	manual	3.2	-10.352	0.902
5nrm	-7.96	testB	ITC	manual	1.4	-9.104	1.144
5tbk	-8.46	testB	ITC	manual	3.45	-13.5	5.04
5wtb	-8.72	testB	ITC	manual	3.3	-8.567	0.153
5wxk	-8.4	testB	ITC	manual	1.8	-8.806	0.406
5wyh	-8.89	testB	ITC	manual	2.46	-12.056	3.166
5xa5	-11.62	testB	ITC	manual	1.6	-8.076	3.544
5yah	-7.51	testB	ITC	manual	2.1	-9.634	2.124
5yay	-9.03	testB	ITC	manual	1.55	-8.304	0.726
5ypr	-8.1	testB	ITC	manual	2.35	-8.083	0.017
5z8y	-7.33	testB	ITC	manual	3.4	-8.975	1.645
6bs4	-7.57	testB	ITC	manual	2.5	-8.04	0.47
6ge3	-10.13	testB	ITC	manual	1.85	-9.45	0.68
6ge4	-9.1	testB	ITC	manual	1.97	-9.017	0.083
6hil	-7.33	testB	ITC	manual	2.3	-8.675	1.345
6htf	-10.65	testB	ITC	manual	2.1	-10.399	0.251
6k3b	-11.26	testB	ITC	manual	1.97	-10.314	0.946
6k81	-8.86	testB	SPR	manual	2.28	-8.597	0.263
6kcr	-10.47	testB	SPR	manual	3.5	-9.421	1.049
6kgc	-5.95	testB	ITC	manual	1.6	-9.423	3.473
6kgf	-9.23	testB	ITC	manual	2.3	-10.154	0.924
6knm	-13.75	testB	SPR	manual	3.2	-11.612	2.138
6l4o	-8.41	testB	SPR	manual	2.6	-8.563	0.153
6lqo	-11	testB	SPR	manual	3.09	-9.485	1.515
6m3i	-7.94	testB	ITC	manual	1.98	-9.417	1.477
6n48	-8.07	testB	ITC	manual	3.2	-11.863	3.793
6obc	-12.97	testB	SPR	manual	1.76	-13.022	0.052
6obe	-11.45	testB	SPR	manual	1.73	-11.3	0.15
6obg	-12.79	testB	SPR	manual	2	-12.981	0.191
6obo	-10.86	testB	SPR	manual	1.9	-12.481	1.621
6obp	-10.6	testB	SPR	manual	2.7	-9.223	1.377
6ocd	-10.94	testB	SPR	manual	2.1	-11.397	0.457
6ovk	-8.4	testB	ITC	manual	1.76	-6.185	2.215
6pog	-8.5	testB	SPR	manual	2.76	-7.021	1.479
6qj2	-8.45	testB	ITC	manual	3	-8.223	0.227
6s8v	-13.4	testB	SPR	manual	1.8	-11.907	1.493
6sua	-13.4	testB	SPR	manual	2.75	-11.868	1.532
6thl	-8.22	testB	ITC	manual	2.8	-9.029	0.809
6tri	-8.42	testB	ITC	manual	2.28	-9.599	1.179
6ux2	-7.49	testB	ITC	manual	3.01	-8.944	1.454
6war	-13.77	testB	SPR	manual	3.4	-10.835	2.935
6wtg	-6.13	testB	ITC	manual	2.63	-7.708	1.578
6x1g	-7.21	testB	ITC	manual	1.6	-8.15	0.94
6yfv	-9.46	testB	ITC	manual	2.75	-10.488	1.028
6yld	-8.52	testB	ITC	manual	1.4	-10.051	1.531
6zsh	-8.33	testB	ITC	manual	2.2	-8.513	0.183
6zzd	-9.37	testB	ITC	manual	2.05	-9.011	0.359
6zzg	-9.36	testB	ITC	manual	2.93	-9.057	0.303
7bxf	-10.3	testB	ITC	manual	2.7	-10.194	0.106
7c7j	-8.07	testB	ITC	manual	2.39	-7.183	0.887
7ri1	-11.5	testB	SPR	manual	2.55	-9.804	1.696
8hhj	-10.17	testB	ITC	manual	1.5	-9.827	0.343
